# Supplementary material for: Campylobacter vaccination reduces diarrheal disease and infant growth stunting among rhesus macaques
Source: Nat Commun. 2023 Jun 26;14:3806. doi: 10.1038/s41467-023-39433-1 (PMC10293212; doi:10.1038/s41467-023-39433-1)
Supplement: Supplementary file 4 — Source data file [file 41467_2023_39433_MOESM4_ESM.xlsx]

## Sheet: Figure 1
Hendrickson- Nature Communications source data for Figure 1
Figure 1 - PanelA
Cohort	Time Point	Observed ASV
VDI-1/3/12	1	239
VDI-1/3/12	1	239
VDI-1/3/12	1	223
VDI-1/3/12	1	248
VDI-1/3/12	1	277
VDI-1/3/12	1	188
VDI-1/3/12	1	274
VDI-1/3/12	1	183
VDI-1/3/12	1	165
VDI-1/3/12	1	158
VDI-1/3/12	1	216
VDI-1/3/12	1	172
VDI-1/3/12	1	180
VDI-1/3/12	1	36
VDI-1/3/12	1	172
VDI-1/3/12	1	194
VDI-1/3/12	1	208
VDI-1/3/12	1	183
VDI-1/3/12	1	252
VDI-1/3/12	1	202
VDI-1/3/12	1	174
VDI-1/3/12	1	185
VDI-1/3/12	1	305
VDI-1/3/12	1	229
VDI-1/3/12	3	393
VDI-1/3/12	3	366
VDI-1/3/12	3	455
VDI-1/3/12	3	490
VDI-1/3/12	3	362
VDI-1/3/12	3	432
VDI-1/3/12	3	346
VDI-1/3/12	3	296
VDI-1/3/12	3	470
VDI-1/3/12	3	266
VDI-1/3/12	3	287
VDI-1/3/12	3	446
VDI-1/3/12	3	401
VDI-1/3/12	3	417
VDI-1/3/12	3	389
VDI-1/3/12	3	218
VDI-1/3/12	3	467
VDI-1/3/12	3	267
VDI-1/3/12	3	316
VDI-1/3/12	3	313
VDI-1/3/12	3	305
VDI-1/3/12	3	348
VDI-1/3/12	3	222
VDI-1/3/12	6	439
VDI-1/3/12	6	501
VDI-1/3/12	6	604
VDI-1/3/12	6	684
VDI-1/3/12	6	512
VDI-1/3/12	6	621
VDI-1/3/12	6	654
VDI-1/3/12	6	232
VDI-1/3/12	6	406
VDI-1/3/12	9	664
VDI-1/3/12	9	632
VDI-1/3/12	9	555
VDI-1/3/12	9	791
VDI-1/3/12	9	783
VDI-1/3/12	9	619
VDI-1/3/12	9	714
VDI-1/3/12	9	341
VDI-1/3/12	9	560
VI-1/3/12	1	172
VI-1/3/12	1	225
VI-1/3/12	1	224
VI-1/3/12	1	227
VI-1/3/12	1	243
VI-1/3/12	1	200
VI-1/3/12	1	193
VI-1/3/12	1	203
VI-1/3/12	1	160
VI-1/3/12	1	186
VI-1/3/12	1	180
VI-1/3/12	1	163
VI-1/3/12	1	207
VI-1/3/12	1	171
VI-1/3/12	1	168
VI-1/3/12	1	215
VI-1/3/12	1	288
VI-1/3/12	1	182
VI-1/3/12	1	163
VI-1/3/12	1	186
VI-1/3/12	1	151
VI-1/3/12	1	164
VI-1/3/12	1	252
VI-1/3/12	1	142
VI-1/3/12	1	240
VI-1/3/12	1	144
VI-1/3/12	1	93
VI-1/3/12	1	214
VI-1/3/12	3	282
VI-1/3/12	3	421
VI-1/3/12	3	404
VI-1/3/12	3	288
VI-1/3/12	3	392
VI-1/3/12	3	292
VI-1/3/12	3	443
VI-1/3/12	3	293
VI-1/3/12	3	460
VI-1/3/12	3	219
VI-1/3/12	3	575
VI-1/3/12	3	366
VI-1/3/12	3	491
VI-1/3/12	3	338
VI-1/3/12	3	402
VI-1/3/12	3	302
VI-1/3/12	3	193
VI-1/3/12	3	283
VI-1/3/12	3	338
VI-1/3/12	3	534
VI-1/3/12	3	407
VI-1/3/12	3	300
VI-1/3/12	3	389
VI-1/3/12	3	243
VI-1/3/12	3	331
VI-1/3/12	6	641
VI-1/3/12	6	612
VI-1/3/12	6	528
VI-1/3/12	6	582
VI-1/3/12	6	445
VI-1/3/12	6	450
VI-1/3/12	6	746
VI-1/3/12	6	741
VI-1/3/12	6	470
VI-1/3/12	9	619
VI-1/3/12	9	596
VI-1/3/12	9	652
VI-1/3/12	9	894
VI-1/3/12	9	726
VI-1/3/12	9	756
VI-1/3/12	9	468
VI-1/3/12	9	514
VI-1/3/12	9	289
VI-1/3/12	9	478
2017 Controls	1	240
2017 Controls	1	135
2017 Controls	1	135
2017 Controls	1	253
2017 Controls	1	303
2017 Controls	1	201
2017 Controls	1	224
2017 Controls	1	179
2017 Controls	1	253
2017 Controls	1	160
2017 Controls	3	409
2017 Controls	3	322
2017 Controls	3	408
2017 Controls	3	559
2017 Controls	3	167
2017 Controls	3	335
2017 Controls	3	426
2017 Controls	3	288
2017 Controls	3	360
2017 Controls	3	293
2017 Controls	6	596
2017 Controls	6	694
2017 Controls	6	673
2017 Controls	6	617
2017 Controls	6	663
2017 Controls	6	476
2017 Controls	6	441
2017 Controls	6	613
2017 Controls	6	667
2017 Controls	9	557
2017 Controls	9	664
2017 Controls	9	882
2017 Controls	9	823
2017 Controls	9	650
2017 Controls	9	772
2017 Controls	9	750
2017 Controls	9	309
2017 Controls	9	695
VI-1/3/5	1	171
VI-1/3/5	1	235
VI-1/3/5	1	540
VI-1/3/5	1	321
VI-1/3/5	1	125
VI-1/3/5	1	166
VI-1/3/5	1	301
VI-1/3/5	1	162
VI-1/3/5	1	299
VI-1/3/5	1	196
VI-1/3/5	1	215
VI-1/3/5	1	135
VI-1/3/5	1	428
VI-1/3/5	1	280
VI-1/3/5	1	289
VI-1/3/5	1	189
VI-1/3/5	1	296
VI-1/3/5	1	203
VI-1/3/5	1	166
VI-1/3/5	1	142
VI-1/3/5	1	123
VI-1/3/5	1	146
VI-1/3/5	1	153
VI-1/3/5	1	163
VI-1/3/5	1	163
VI-1/3/5	1	108
VI-1/3/5	1	122
VI-1/3/5	1	158
VI-1/3/5	1	87
VI-1/3/5	1	191
VI-1/3/5	1	150
VI-1/3/5	1	228
VI-1/3/5	1	181
VI-1/3/5	1	163
VI-1/3/5	1	199
VI-1/3/5	1	176
VI-1/3/5	1	184
VI-1/3/5	1	256
VI-1/3/5	1	335
VI-1/3/5	1	468
VI-1/3/5	1	167
VI-1/3/5	1	191
VI-1/3/5	1	357
VI-1/3/5	1	116
VI-1/3/5	1	165
VI-1/3/5	1	187
VI-1/3/5	3	393
VI-1/3/5	3	210
VI-1/3/5	3	320
VI-1/3/5	3	439
VI-1/3/5	3	331
VI-1/3/5	3	156
VI-1/3/5	3	250
VI-1/3/5	3	251
VI-1/3/5	3	410
VI-1/3/5	3	256
VI-1/3/5	3	215
VI-1/3/5	3	386
VI-1/3/5	3	217
VI-1/3/5	3	267
VI-1/3/5	3	440
VI-1/3/5	3	416
VI-1/3/5	3	239
VI-1/3/5	3	172
VI-1/3/5	3	285
VI-1/3/5	3	264
VI-1/3/5	3	212
VI-1/3/5	3	149
VI-1/3/5	3	507
VI-1/3/5	3	222
VI-1/3/5	3	314
VI-1/3/5	3	276
VI-1/3/5	3	279
VI-1/3/5	3	318
VI-1/3/5	3	331
VI-1/3/5	3	420
VI-1/3/5	3	437
VI-1/3/5	3	298
VI-1/3/5	3	524
VI-1/3/5	3	396
VI-1/3/5	3	382
VI-1/3/5	3	232
VI-1/3/5	3	318
VI-1/3/5	3	222
VI-1/3/5	3	280
VI-1/3/5	3	236
VI-1/3/5	3	455
VI-1/3/5	3	230
VI-1/3/5	3	199
VI-1/3/5	3	257
VI-1/3/5	3	419
VI-1/3/5	6	279
VI-1/3/5	6	329
VI-1/3/5	6	383
VI-1/3/5	6	340
VI-1/3/5	6	424
VI-1/3/5	6	351
VI-1/3/5	6	351
VI-1/3/5	6	447
VI-1/3/5	6	314
VI-1/3/5	6	349
VI-1/3/5	9	491
VI-1/3/5	9	323
VI-1/3/5	9	367
VI-1/3/5	9	464
VI-1/3/5	9	436
VI-1/3/5	9	394
VI-1/3/5	9	401
VI-1/3/5	9	414
VI-1/3/5	9	423
VI-1/3/5	9	461
VI-1/3/5	9	425
VI-1/3/5	9	537
VI-1/3/5	9	325
VI-1/3/5	9	382
VI-1/3/5	9	428
VI-1/3/5	9	485
VI-1/3/5	9	473
VI-1/3/5	9	222
VI-1/3/5	9	462
VI-1/3/5	9	359
VI-1/3/5	9	229
VI-1/3/5	9	377
VI-1/3/5	9	364
VI-1/3/5	9	428
VI-1/3/5	9	413
VI-1/3/5	9	456
VI-1/3/5	9	460
VI-1/3/5	9	478
VI-1/3/5	9	398
VI-1/3/5	9	468
VI-1/3/5	9	169
VI-1/3/5	9	398
VI-1/3/5	9	446
VI-1/3/5	9	405
VI-1/3/5	9	348
VI-1/3/5	9	367
VI-1/3/5	9	359
VI-1/3/5	9	279
VI-1/3/5	9	134
VI-1/3/5	9	541
VI-1/3/5	9	285
VI-1/3/5	9	396
2018 Controls	1	151
2018 Controls	1	238
2018 Controls	1	206
2018 Controls	1	130
2018 Controls	1	138
2018 Controls	1	140
2018 Controls	1	132
2018 Controls	1	159
2018 Controls	1	162
2018 Controls	1	230
2018 Controls	1	302
2018 Controls	1	186
2018 Controls	1	110
2018 Controls	1	151
2018 Controls	1	254
2018 Controls	3	392
2018 Controls	3	316
2018 Controls	3	366
2018 Controls	3	279
2018 Controls	3	256
2018 Controls	3	237
2018 Controls	3	333
2018 Controls	3	147
2018 Controls	3	304
2018 Controls	6	96
2018 Controls	6	430
2018 Controls	6	608
2018 Controls	6	363
2018 Controls	6	323
2018 Controls	6	373
2018 Controls	6	251
2018 Controls	6	443
2018 Controls	6	527
2018 Controls	9	385
2018 Controls	9	265
2018 Controls	9	455
2018 Controls	9	413
2018 Controls	9	503
2018 Controls	9	438
2018 Controls	9	338
2018 Controls	9	397
2018 Controls	9	271
2018 Controls	9	384
2018 Controls	9	216
2018 Controls	9	497
2018 Controls	9	380
Figure 1 - Panel B
﻿Age Group	Cohort	Time point	WPcoa1(24.8)	WPcoa2(16.9)
Dam	VDI - 1/3/12	1	-0.345992	-0.143757
Dam	VDI - 1/3/12	1	-0.336733	-0.109311
Dam	VDI - 1/3/12	1	-0.275578	-0.110563
Dam	VDI - 1/3/12	1	-0.264783	-0.11055
Dam	VDI - 1/3/12	1	-0.260106	-0.11764
Dam	VDI - 1/3/12	1	-0.258588	-0.0183408
Dam	VDI - 1/3/12	1	-0.252727	-0.100319
Dam	VDI - 1/3/12	1	-0.174072	0.00109441
Dam	VDI - 1/3/12	1	-0.160884	-0.101907
Dam	VDI - 1/3/12	1	-0.151991	-0.00733387
Dam	VDI - 1/3/12	1	-0.151083	-0.104062
Dam	VDI - 1/3/12	1	-0.145131	-0.106266
Dam	VDI - 1/3/12	1	-0.106759	-0.104498
Dam	VDI - 1/3/12	1	-0.104003	-0.108448
Dam	VDI - 1/3/12	1	-0.10014	-0.0384112
Dam	VDI - 1/3/12	1	-0.0993796	-0.0413663
Dam	VDI - 1/3/12	1	-0.0715568	-0.105749
Dam	VDI - 1/3/12	1	-0.0684411	-0.0893714
Dam	VDI - 1/3/12	1	-0.0563183	-0.104417
Dam	VDI - 1/3/12	1	-0.0532818	-0.0913638
Dam	VDI - 1/3/12	1	-0.040466	-0.103177
Dam	VDI - 1/3/12	1	-0.0219096	-0.114904
Dam	VDI - 1/3/12	1	-0.00927727	-0.127259
Dam	VDI - 1/3/12	1	-0.00101326	-0.104768
Dam	VDI - 1/3/12	1	0.0966819	-0.101288
Dam	VI - 1/3/12	1	-0.288578	-0.0485686
Dam	VI - 1/3/12	1	-0.24994	-0.102869
Dam	VI - 1/3/12	1	-0.247872	-0.133262
Dam	VI - 1/3/12	1	-0.237651	-0.0870607
Dam	VI - 1/3/12	1	-0.23271	-0.130342
Dam	VI - 1/3/12	1	-0.231396	-0.0779654
Dam	VI - 1/3/12	1	-0.230488	-0.109921
Dam	VI - 1/3/12	1	-0.224283	-0.0882295
Dam	VI - 1/3/12	1	-0.214021	0.127951
Dam	VI - 1/3/12	1	-0.213483	-0.115954
Dam	VI - 1/3/12	1	-0.200751	-0.0828011
Dam	VI - 1/3/12	1	-0.186563	-0.118367
Dam	VI - 1/3/12	1	-0.15045	0.0646034
Dam	VI - 1/3/12	1	-0.146172	-0.0737398
Dam	VI - 1/3/12	1	-0.14198	-0.0855678
Dam	VI - 1/3/12	1	-0.138156	-0.103308
Dam	VI - 1/3/12	1	-0.112841	-0.0694128
Dam	VI - 1/3/12	1	-0.100684	-0.0805058
Dam	VI - 1/3/12	1	-0.0923473	-0.109365
Dam	VI - 1/3/12	1	-0.0900347	-0.117265
Dam	VI - 1/3/12	1	-0.0600217	-0.106937
Dam	VI - 1/3/12	1	-0.0501694	-0.130554
Dam	VI - 1/3/12	1	-0.0430817	-0.0969823
Dam	VI - 1/3/12	1	-0.0214774	-0.11084
Dam	VI - 1/3/12	1	-0.0124705	-0.0847915
Dam	VI - 1/3/12	1	-0.00644606	-0.0786992
Dam	VI - 1/3/12	1	0.0224755	-0.0780406
Dam	VI - 1/3/12	1	0.0653872	-0.0742205
Dam	2017 Controls	1	-0.266305	-0.0128272
Dam	2017 Controls	1	-0.248003	-0.11245
Dam	2017 Controls	1	-0.214097	-0.100966
Dam	2017 Controls	1	-0.201008	-0.000321404
Dam	2017 Controls	1	-0.136158	-0.0175225
Dam	2017 Controls	1	-0.124976	-0.0815139
Dam	2017 Controls	1	-0.0987915	-0.0927821
Dam	2017 Controls	1	-0.0767749	-0.0743953
Infant	VDI - 1/3/12	1	-0.215234	0.318617
Infant	VDI - 1/3/12	1	-0.00140054	0.164586
Infant	VDI - 1/3/12	1	0.00143098	0.0735629
Infant	VDI - 1/3/12	1	0.0132116	0.124634
Infant	VDI - 1/3/12	1	0.0215192	0.0782706
Infant	VDI - 1/3/12	1	0.0369348	0.0910792
Infant	VDI - 1/3/12	1	0.0604636	0.118086
Infant	VDI - 1/3/12	1	0.0635401	0.121098
Infant	VDI - 1/3/12	1	0.0782541	0.125636
Infant	VDI - 1/3/12	1	0.0859453	0.0393653
Infant	VDI - 1/3/12	1	0.096709	0.148518
Infant	VDI - 1/3/12	1	0.104486	0.0491186
Infant	VDI - 1/3/12	1	0.108102	0.092515
Infant	VDI - 1/3/12	1	0.117273	0.0655772
Infant	VDI - 1/3/12	1	0.123981	0.0481434
Infant	VDI - 1/3/12	1	0.129804	0.0721689
Infant	VDI - 1/3/12	1	0.134272	0.077207
Infant	VDI - 1/3/12	1	0.144396	0.0644242
Infant	VDI - 1/3/12	1	0.145602	0.13824
Infant	VDI - 1/3/12	1	0.147253	0.0351034
Infant	VDI - 1/3/12	1	0.157694	0.0160649
Infant	VDI - 1/3/12	1	0.158704	0.0457609
Infant	VDI - 1/3/12	1	0.162494	0.0313349
Infant	VDI - 1/3/12	1	0.16928	0.0365522
Infant	VDI - 1/3/12	3	0.159746	-0.0421884
Infant	VDI - 1/3/12	3	0.050463	-0.0136917
Infant	VDI - 1/3/12	3	-0.00601214	-0.0124369
Infant	VDI - 1/3/12	3	-0.0412181	-0.0261149
Infant	VDI - 1/3/12	3	0.118242	0.00290106
Infant	VDI - 1/3/12	3	-0.004074	0.0203341
Infant	VDI - 1/3/12	3	0.0590138	0.0767907
Infant	VDI - 1/3/12	3	0.0337401	0.0774547
Infant	VDI - 1/3/12	3	-0.0629818	-0.00827488
Infant	VDI - 1/3/12	3	0.191305	0.0263218
Infant	VDI - 1/3/12	3	0.0965535	0.12594
Infant	VDI - 1/3/12	3	-0.00254926	0.0300569
Infant	VDI - 1/3/12	3	0.0696275	0.0266387
Infant	VDI - 1/3/12	3	0.0425797	0.0106527
Infant	VDI - 1/3/12	3	0.138924	-0.0378737
Infant	VDI - 1/3/12	3	0.15835	0.037616
Infant	VDI - 1/3/12	3	-0.0542638	-0.0228877
Infant	VDI - 1/3/12	3	0.0464401	-0.0215681
Infant	VDI - 1/3/12	3	-0.0816953	0.223767
Infant	VDI - 1/3/12	3	0.0424788	0.148411
Infant	VDI - 1/3/12	3	0.0248547	0.0830032
Infant	VDI - 1/3/12	3	0.1786	-0.00779391
Infant	VDI - 1/3/12	3	0.0999147	0.148308
Infant	VDI - 1/3/12	6	-0.302618	-0.0891122
Infant	VDI - 1/3/12	6	-0.174016	0.046053
Infant	VDI - 1/3/12	6	-0.149874	-0.0289772
Infant	VDI - 1/3/12	6	-0.0677404	0.0980078
Infant	VDI - 1/3/12	6	-0.0322826	-0.00330746
Infant	VDI - 1/3/12	6	-0.00387553	-0.0163512
Infant	VDI - 1/3/12	6	0.0139404	0.131007
Infant	VDI - 1/3/12	6	0.0312846	0.00298036
Infant	VDI - 1/3/12	6	0.0660763	-0.0329059
Infant	VDI - 1/3/12	9	-0.092675	0.0606571
Infant	VDI - 1/3/12	9	-0.0831108	-0.108013
Infant	VDI - 1/3/12	9	-0.0797273	0.113191
Infant	VDI - 1/3/12	9	-0.032531	-0.124719
Infant	VDI - 1/3/12	9	0.0238404	-0.091687
Infant	VDI - 1/3/12	9	0.0591149	-0.07593
Infant	VDI - 1/3/12	9	0.060849	-0.00504196
Infant	VDI - 1/3/12	9	0.064057	-0.114923
Infant	VDI - 1/3/12	9	0.123757	0.0750506
Infant	VI - 1/3/12	1	-0.123747	0.395016
Infant	VI - 1/3/12	1	-0.0711357	0.119524
Infant	VI - 1/3/12	1	-0.0672992	0.206003
Infant	VI - 1/3/12	1	-0.0440546	0.242946
Infant	VI - 1/3/12	1	-0.0303235	0.090964
Infant	VI - 1/3/12	1	-0.0263556	0.101377
Infant	VI - 1/3/12	1	-0.0214618	0.0467262
Infant	VI - 1/3/12	1	0.0251113	0.0158957
Infant	VI - 1/3/12	1	0.0352299	0.157465
Infant	VI - 1/3/12	1	0.0476426	0.168096
Infant	VI - 1/3/12	1	0.0574938	0.0976489
Infant	VI - 1/3/12	1	0.0622844	0.0945295
Infant	VI - 1/3/12	1	0.0638502	0.143825
Infant	VI - 1/3/12	1	0.0641149	0.125475
Infant	VI - 1/3/12	1	0.0722046	0.083759
Infant	VI - 1/3/12	1	0.103689	0.0655696
Infant	VI - 1/3/12	1	0.104357	0.0765818
Infant	VI - 1/3/12	1	0.119405	0.0116401
Infant	VI - 1/3/12	1	0.131462	0.0821266
Infant	VI - 1/3/12	1	0.131857	0.122056
Infant	VI - 1/3/12	1	0.131996	0.0733052
Infant	VI - 1/3/12	1	0.138436	0.0896496
Infant	VI - 1/3/12	1	0.148044	0.0614979
Infant	VI - 1/3/12	1	0.157187	0.0837962
Infant	VI - 1/3/12	1	0.163112	0.0329916
Infant	VI - 1/3/12	1	0.175883	0.0353664
Infant	VI - 1/3/12	1	0.179471	0.0638458
Infant	VI - 1/3/12	1	0.182616	0.0064035
Infant	VI - 1/3/12	3	0.0837869	0.102559
Infant	VI - 1/3/12	3	0.112725	-0.0431876
Infant	VI - 1/3/12	3	-0.0209362	0.0857951
Infant	VI - 1/3/12	3	0.0821242	0.0789728
Infant	VI - 1/3/12	3	-0.102123	0.0308335
Infant	VI - 1/3/12	3	0.162207	-0.0249404
Infant	VI - 1/3/12	3	0.0397143	-0.0341365
Infant	VI - 1/3/12	3	0.155245	0.0246612
Infant	VI - 1/3/12	3	0.054835	-0.0266912
Infant	VI - 1/3/12	3	0.0754446	0.131787
Infant	VI - 1/3/12	3	-0.0418259	-0.0267797
Infant	VI - 1/3/12	3	0.0267744	0.0929271
Infant	VI - 1/3/12	3	0.015529	0.0538248
Infant	VI - 1/3/12	3	0.124174	-0.010763
Infant	VI - 1/3/12	3	0.0818747	-0.0457341
Infant	VI - 1/3/12	3	0.0101198	0.0566186
Infant	VI - 1/3/12	3	0.205134	0.0943291
Infant	VI - 1/3/12	3	0.0255675	0.121887
Infant	VI - 1/3/12	3	-0.178934	0.207101
Infant	VI - 1/3/12	3	0.0140741	0.00431408
Infant	VI - 1/3/12	3	-0.0614103	0.0812905
Infant	VI - 1/3/12	3	-0.0812329	0.215884
Infant	VI - 1/3/12	3	0.0560958	0.0821322
Infant	VI - 1/3/12	3	0.194457	0.00297087
Infant	VI - 1/3/12	3	0.109835	0.0211268
Infant	VI - 1/3/12	6	-0.0524302	-0.0820816
Infant	VI - 1/3/12	6	-0.0713791	-0.0355303
Infant	VI - 1/3/12	6	-0.181406	0.0345563
Infant	VI - 1/3/12	6	-0.10069	0.101192
Infant	VI - 1/3/12	6	0.118688	-0.0369753
Infant	VI - 1/3/12	6	0.133772	-0.0359475
Infant	VI - 1/3/12	6	-0.247315	-0.102167
Infant	VI - 1/3/12	6	-0.191492	-0.0589612
Infant	VI - 1/3/12	6	-0.0570741	0.151503
Infant	VI - 1/3/12	9	-0.219941	-0.0871017
Infant	VI - 1/3/12	9	-0.182672	-0.101068
Infant	VI - 1/3/12	9	-0.0940107	-0.106211
Infant	VI - 1/3/12	9	-0.0880526	-0.029963
Infant	VI - 1/3/12	9	-0.0170457	-0.122226
Infant	VI - 1/3/12	9	0.0889091	-0.103178
Infant	VI - 1/3/12	9	0.106427	-0.103101
Infant	VI - 1/3/12	9	0.133873	-0.0310404
Infant	VI - 1/3/12	9	0.13831	-0.075678
Infant	VI - 1/3/12	9	0.175144	-0.0295827
Infant	2017 Controls	1	-0.112526	0.132319
Infant	2017 Controls	1	-0.0831835	0.216319
Infant	2017 Controls	1	0.01433	0.0487402
Infant	2017 Controls	1	0.0323109	0.0169485
Infant	2017 Controls	1	0.0551711	0.114048
Infant	2017 Controls	1	0.0745052	0.188963
Infant	2017 Controls	1	0.110303	0.0267729
Infant	2017 Controls	1	0.126623	0.128826
Infant	2017 Controls	1	0.166151	0.0758809
Infant	2017 Controls	1	0.21175	0.0534433
Infant	2017 Controls	3	-0.231209	-0.0306007
Infant	2017 Controls	3	-0.194622	0.322957
Infant	2017 Controls	3	-0.135045	0.171317
Infant	2017 Controls	3	-0.0585848	0.0932697
Infant	2017 Controls	3	-0.0431783	0.0965481
Infant	2017 Controls	3	0.0036062	0.153103
Infant	2017 Controls	3	0.0533762	0.0631349
Infant	2017 Controls	3	0.0735218	-0.0684847
Infant	2017 Controls	3	0.0867239	0.0511837
Infant	2017 Controls	3	0.109402	0.0298519
Infant	2017 Controls	6	-0.240414	-0.0883941
Infant	2017 Controls	6	-0.218823	-0.0751468
Infant	2017 Controls	6	-0.126431	0.0689947
Infant	2017 Controls	6	-0.0724893	-0.0843258
Infant	2017 Controls	6	-0.0682656	0.125331
Infant	2017 Controls	6	-0.062315	-0.0587184
Infant	2017 Controls	6	-0.0495464	-0.0881369
Infant	2017 Controls	6	0.00934197	-0.0423267
Infant	2017 Controls	6	0.0793803	-0.0261321
Infant	2017 Controls	9	-0.244065	-0.0187815
Infant	2017 Controls	9	-0.180902	0.024927
Infant	2017 Controls	9	-0.15523	-0.0791644
Infant	2017 Controls	9	-0.0575988	-0.0486285
Infant	2017 Controls	9	-0.0124094	-0.130175
Infant	2017 Controls	9	0.0409664	-0.089661
Infant	2017 Controls	9	0.0798665	-0.109454
Infant	2017 Controls	9	0.0816197	-0.0905021
Infant	2017 Controls	9	0.185647	-0.0728674
Infant	2018 Controls	1	0.127783	0.129648
Infant	2018 Controls	1	0.122412	0.0413159
Infant	2018 Controls	1	-0.0195882	-0.00294839
Infant	2018 Controls	1	0.239363	0.0265359
Infant	2018 Controls	1	0.199121	0.0554985
Infant	2018 Controls	1	0.138201	0.0551975
Infant	2018 Controls	1	0.198479	0.04172
Infant	2018 Controls	1	0.16966	0.0336687
Infant	2018 Controls	1	-0.0108724	0.151249
Infant	2018 Controls	1	0.0203372	0.0359899
Infant	2018 Controls	1	-0.166848	0.0240618
Infant	2018 Controls	1	0.139296	0.0319714
Infant	2018 Controls	1	0.168859	0.0611146
Infant	2018 Controls	1	0.0509391	0.152698
Infant	2018 Controls	1	-0.0550473	0.0742711
Infant	2018 Controls	3	-0.0695089	0.0472306
Infant	2018 Controls	3	-0.00643124	-0.0548083
Infant	2018 Controls	3	0.023642	0.0253942
Infant	2018 Controls	3	0.0261519	-0.0467628
Infant	2018 Controls	3	0.105217	0.0752443
Infant	2018 Controls	3	0.129818	0.0411234
Infant	2018 Controls	3	0.139432	0.117615
Infant	2018 Controls	3	0.161883	-0.0400974
Infant	2018 Controls	3	0.170611	-0.0318002
Infant	2018 Controls	6	-0.221204	0.27178
Infant	2018 Controls	6	-0.213244	-0.077022
Infant	2018 Controls	6	-0.127353	-0.107061
Infant	2018 Controls	6	0.0225491	0.0306527
Infant	2018 Controls	6	0.0389358	-0.101958
Infant	2018 Controls	6	0.0525798	0.0286479
Infant	2018 Controls	6	0.0945333	-0.105187
Infant	2018 Controls	6	0.147438	-0.0273869
Infant	2018 Controls	6	0.179743	-0.0322775
Infant	2018 Controls	9	-0.264182	-0.0905925
Infant	2018 Controls	9	-0.109281	-0.128099
Infant	2018 Controls	9	-0.107301	0.0411002
Infant	2018 Controls	9	-0.104209	-0.118989
Infant	2018 Controls	9	-0.0814381	-0.0941466
Infant	2018 Controls	9	0.012057	-0.117409
Infant	2018 Controls	9	0.0542266	-0.0338767
Infant	2018 Controls	9	0.0592511	-0.105253
Infant	2018 Controls	9	0.0701249	-0.0392578
Infant	2018 Controls	9	0.100742	0.0492375
Infant	2018 Controls	9	0.118074	-0.12463
Infant	2018 Controls	9	0.166846	-0.0930312
Infant	2018 Controls	9	0.196544	-0.00998933
Infant	VI - 1/3/5	1	-0.321688	0.420261
Infant	VI - 1/3/5	1	-0.231767	-0.0126335
Infant	VI - 1/3/5	1	-0.148378	0.0499594
Infant	VI - 1/3/5	1	-0.0825983	0.22317
Infant	VI - 1/3/5	1	-0.0663365	0.050681
Infant	VI - 1/3/5	1	-0.0656622	0.0912533
Infant	VI - 1/3/5	1	-0.0509282	0.115256
Infant	VI - 1/3/5	1	-0.0417835	0.194186
Infant	VI - 1/3/5	1	-0.0401802	0.170615
Infant	VI - 1/3/5	1	-0.0389642	0.173293
Infant	VI - 1/3/5	1	-0.0291064	0.092834
Infant	VI - 1/3/5	1	-0.0142365	0.223766
Infant	VI - 1/3/5	1	-0.00974989	-0.0100939
Infant	VI - 1/3/5	1	-0.00859687	0.0376453
Infant	VI - 1/3/5	1	-0.00287059	-0.0381841
Infant	VI - 1/3/5	1	0.00796347	0.0634531
Infant	VI - 1/3/5	1	0.0106153	0.115373
Infant	VI - 1/3/5	1	0.0132509	0.1977
Infant	VI - 1/3/5	1	0.0366385	0.147317
Infant	VI - 1/3/5	1	0.0496209	0.0306089
Infant	VI - 1/3/5	1	0.0527989	0.0512048
Infant	VI - 1/3/5	1	0.0539074	0.199452
Infant	VI - 1/3/5	1	0.0576848	-0.0538655
Infant	VI - 1/3/5	1	0.0666145	0.0779696
Infant	VI - 1/3/5	1	0.067726	0.117171
Infant	VI - 1/3/5	1	0.0698666	0.121296
Infant	VI - 1/3/5	1	0.0752363	0.0759376
Infant	VI - 1/3/5	1	0.0788805	0.098092
Infant	VI - 1/3/5	1	0.0848108	0.154762
Infant	VI - 1/3/5	1	0.0867287	0.103776
Infant	VI - 1/3/5	1	0.0886013	0.0258205
Infant	VI - 1/3/5	1	0.0966591	0.187443
Infant	VI - 1/3/5	1	0.106538	0.0548576
Infant	VI - 1/3/5	1	0.1248	-0.0128324
Infant	VI - 1/3/5	1	0.128677	-0.0376881
Infant	VI - 1/3/5	1	0.132864	0.0343095
Infant	VI - 1/3/5	1	0.141785	-0.00921223
Infant	VI - 1/3/5	1	0.15653	0.0203877
Infant	VI - 1/3/5	1	0.161846	0.00156968
Infant	VI - 1/3/5	1	0.169339	0.0676168
Infant	VI - 1/3/5	1	0.175532	-0.0198007
Infant	VI - 1/3/5	1	0.178217	0.0587669
Infant	VI - 1/3/5	1	0.182209	0.0322301
Infant	VI - 1/3/5	1	0.200766	-0.0256594
Infant	VI - 1/3/5	1	0.218241	0.0173311
Infant	VI - 1/3/5	1	0.232852	-0.00816519
Infant	VI - 1/3/5	3	-0.288865	-0.0181943
Infant	VI - 1/3/5	3	-0.258089	0.0957582
Infant	VI - 1/3/5	3	-0.20158	0.222951
Infant	VI - 1/3/5	3	-0.14778	0.0203935
Infant	VI - 1/3/5	3	-0.141032	0.181942
Infant	VI - 1/3/5	3	-0.0875422	-0.0705208
Infant	VI - 1/3/5	3	-0.0872328	-0.0642472
Infant	VI - 1/3/5	3	-0.0648564	0.079315
Infant	VI - 1/3/5	3	-0.0486035	-0.0307164
Infant	VI - 1/3/5	3	-0.0216991	-0.0563636
Infant	VI - 1/3/5	3	-0.0057029	-0.0134685
Infant	VI - 1/3/5	3	-0.000246455	-0.0215721
Infant	VI - 1/3/5	3	0.00637304	-0.0575564
Infant	VI - 1/3/5	3	0.0134354	0.0432874
Infant	VI - 1/3/5	3	0.0191001	-0.0717094
Infant	VI - 1/3/5	3	0.0232868	0.0823962
Infant	VI - 1/3/5	3	0.0284593	-0.0962139
Infant	VI - 1/3/5	3	0.0507052	0.0975734
Infant	VI - 1/3/5	3	0.0756467	0.0509679
Infant	VI - 1/3/5	3	0.0763897	0.075074
Infant	VI - 1/3/5	3	0.0778368	-0.00905173
Infant	VI - 1/3/5	3	0.0779022	-0.0652801
Infant	VI - 1/3/5	3	0.0852553	0.127564
Infant	VI - 1/3/5	3	0.0881133	-0.0584859
Infant	VI - 1/3/5	3	0.0896628	0.0326554
Infant	VI - 1/3/5	3	0.0955851	0.0452209
Infant	VI - 1/3/5	3	0.102209	0.0287668
Infant	VI - 1/3/5	3	0.111774	0.0123139
Infant	VI - 1/3/5	3	0.11302	0.116598
Infant	VI - 1/3/5	3	0.113998	0.0485722
Infant	VI - 1/3/5	3	0.115822	-0.0123383
Infant	VI - 1/3/5	3	0.117977	-0.0808036
Infant	VI - 1/3/5	3	0.131097	-0.026817
Infant	VI - 1/3/5	3	0.13566	0.0670287
Infant	VI - 1/3/5	3	0.142666	0.105325
Infant	VI - 1/3/5	3	0.171411	0.0958895
Infant	VI - 1/3/5	3	0.195262	0.0174547
Infant	VI - 1/3/5	3	0.196052	-0.0304104
Infant	VI - 1/3/5	3	0.199584	-0.0231713
Infant	VI - 1/3/5	3	0.207777	-0.0575972
Infant	VI - 1/3/5	3	0.214302	-0.0486331
Infant	VI - 1/3/5	3	0.215757	-0.049728
Infant	VI - 1/3/5	3	0.22133	-0.0573339
Infant	VI - 1/3/5	3	0.225208	-0.00886012
Infant	VI - 1/3/5	3	0.233142	-0.0192263
Infant	VI - 1/3/5	6	-0.0330066	0.156608
Infant	VI - 1/3/5	6	0.0741247	0.0792386
Infant	VI - 1/3/5	6	0.121278	-0.0262219
Infant	VI - 1/3/5	6	0.132637	-0.0661512
Infant	VI - 1/3/5	6	0.135171	0.0761941
Infant	VI - 1/3/5	6	0.142541	-0.0229696
Infant	VI - 1/3/5	6	0.172501	-0.0480389
Infant	VI - 1/3/5	6	0.184052	-0.0300234
Infant	VI - 1/3/5	6	0.188718	-0.0203466
Infant	VI - 1/3/5	6	0.214125	-0.0164419
Infant	VI - 1/3/5	9	-0.274381	-0.0962304
Infant	VI - 1/3/5	9	-0.218868	-0.13505
Infant	VI - 1/3/5	9	-0.155221	-0.14995
Infant	VI - 1/3/5	9	-0.121855	-0.1153
Infant	VI - 1/3/5	9	-0.113853	-0.0829519
Infant	VI - 1/3/5	9	-0.108977	-0.0773058
Infant	VI - 1/3/5	9	-0.102147	-0.0751754
Infant	VI - 1/3/5	9	-0.0863698	-0.0554204
Infant	VI - 1/3/5	9	-0.0708913	-0.0974111
Infant	VI - 1/3/5	9	-0.0628853	0.00338981
Infant	VI - 1/3/5	9	-0.061284	-0.112942
Infant	VI - 1/3/5	9	-0.0416417	-0.094168
Infant	VI - 1/3/5	9	-0.0373406	-0.0926326
Infant	VI - 1/3/5	9	-0.0286541	0.0680069
Infant	VI - 1/3/5	9	-0.0248198	-0.122259
Infant	VI - 1/3/5	9	-0.0217424	-0.00522724
Infant	VI - 1/3/5	9	-0.020848	-0.136419
Infant	VI - 1/3/5	9	-0.0201138	-0.114633
Infant	VI - 1/3/5	9	-0.0181362	-0.140326
Infant	VI - 1/3/5	9	-0.0105502	-0.146526
Infant	VI - 1/3/5	9	-0.00735765	-0.0224518
Infant	VI - 1/3/5	9	0.00314087	-0.0582764
Infant	VI - 1/3/5	9	0.0128183	0.0819876
Infant	VI - 1/3/5	9	0.0137761	-0.118981
Infant	VI - 1/3/5	9	0.0154761	0.0668375
Infant	VI - 1/3/5	9	0.0333085	0.00286234
Infant	VI - 1/3/5	9	0.036231	-0.0524546
Infant	VI - 1/3/5	9	0.0424673	-0.0335962
Infant	VI - 1/3/5	9	0.0453025	-0.104113
Infant	VI - 1/3/5	9	0.049877	-0.116275
Infant	VI - 1/3/5	9	0.0672707	-0.0976549
Infant	VI - 1/3/5	9	0.0684815	-0.0577264
Infant	VI - 1/3/5	9	0.0769012	-0.055647
Infant	VI - 1/3/5	9	0.0797661	-0.12948
Infant	VI - 1/3/5	9	0.0809306	-0.0841178
Infant	VI - 1/3/5	9	0.105663	-0.0985167
Infant	VI - 1/3/5	9	0.120872	-0.112963
Infant	VI - 1/3/5	9	0.131825	-0.0733846
Infant	VI - 1/3/5	9	0.143589	-0.0584716
Infant	VI - 1/3/5	9	0.153901	0.0402532
Infant	VI - 1/3/5	9	0.167705	-0.0298579
Infant	VI - 1/3/5	9	0.178701	0.0502288

## Sheet: Figure 2
Hendrickson- Nature Communications source data for Figure 2
	Figure 2 - Panel A			Normalized Serum IgG ELISA Units (C.coli lysate ELISA)
			Dam ID	27536	31334	31105	29027	30244	31387	32986	28113		24535	28706	33368	34164	23255	33228	23124	31310	26403	27976	30837	29489	30616
Group	Time	months	Infant ID	36325	36475	36476	36477	36498	36499	36527	36600		37446	37494	37594	37640	37641	37642	37675	37245	37269	37430	37445	37270	37643
Controls	Dam @ T1	0		1647	5333	2882	5323	10140	8569	5769	4156		5751	1455	3519	7116	4992	2961	4586	4089	2840	12271	1692	3720	4545																				4256.9
	T1	1		241	684	352	1319	1428	1210	3912	940		396	290	524	400	13842	702	562	573	368	536	169	349	614																				675.172
	T3	3		2968	1680	10750	10816	1156	3149	3292	2820		4375	2232	4848	5938	8753	43475	1852	22535	4216	3320	2287	3495	4500																				4463.81
	T5	5											25755	10813	12237	12421	3161	9775	5066	16499	12764	3714	5521	17011	11946																				9591.46
	T6	6		9260	10845	19888	12405	6675	3878	14525	18130		19362	10345	15698	13835	3838	22187	4089	20864	16647	8944	7465	22449	7520																				11159.6
	T9	9		17684	6538	16292	12095	3372	6600	16973	16877		22774	9330	9075	5185	3246	7825	6984	20086	6239	12141	6736	7958	7961																				9183.71
	T12	12		5006	5791	18616	15974	1753	2755	15689			12492	8191	4494	2924	6826	4783	6154	7493	5611	10772	5456	6198	13276																				6725.76
			Dam ID	31486	30293	27305	32236	29127	32200	30983	24570	29016	28619	32002	29547	31560	30257	30535	20629	32020	31062
			Infant ID	36454	36455	36562	36595	36598	36620	36622	36639	36683	36685	36686	36729	36765	36766	36767	36799	36559	36764
VDI-1/3/12	Dam @ T1	0		19074	16185	12796	28981	11618	13075	11897	8849	9175	15582	21561	4191	7770	18129	7036	13190	10340	17606																								12509.6
	T1	1		4827	6744	10511	16300	22761	10511	5645	1267	3353	3111	9081	1360	1928	3989	2167	2240	7025	5149																								4774.17
	T3	3		103250	12072	14135	15110	20857	9137	22627	25549	24314	16776	12919	9994	24989	47369	8473	15168	51865	22215																								20035.8
	T6	6		72993	40473	152098	18926	34631		41215	58571									58967	120424																								55564.2
	T9	9		84080	146461	54684	10929	18580		18563	30923																																		36008.4
	T12	12		41613	68781	35697	16103	13223	59126	25990	28595	50853	32194	45442	11026	54474	79814	23113	47313																										34333.6
			Dam ID	30985	28881	31133	30616	24297	27976	31318	30371	32895	26565	32657	30731	32404	26553	30281	31533	30175	29192
			Infant ID	36246	36323	36363	36365	36366	36414	36456	36468	36469	36470	36413	36497	36536	36561	36594	36619	36443	36528
VI-1/3/12	Dam @ T1	0		3017	2616	3081	4043	2385	11075	3270	5094	9861	6015	2411	3187	4622	2014	9675	8801	9544	4272																								4526.78
	T1	1		349	282	733	1043	522	915	792	1023	1944	438	422	126	375	459	1975	1221	1437	1740																								693.261
	T3	3		102610	64589	24895	33500	73782	41465	30485	86760	32466	12446	53107	45969	32832	28156	14477	6937	65728	74746																								37361.7
	T6	6			40354	30844	16185	118834		30063	54750	43302	36583																																39757.1
	T9	9			22689	177556	29889	99912		11565	46370	47622	35187								18793																								38883.1
	T12	12		33747	23249	26515	18704	158684	33665	28366	26231	48701	20771	22448	25602	21323	48533	46134	16469		12913																								29394.2
			Dam ID	25496	33766	32387	24696	31617	33545	30260	33729	32243	31362	27524	37367	28193	31691	30244	31318	33756	33840	34703	28615	30342	31357	31370	24314	33362	30699	33654	27892	26280	34331	33716	26827	30985	31567	33125	31358	33385	26667	30555	33064
			Infant ID	37318	37324	37325	37326	37495	37505	37337	37347	37354	37355	37432	37367	37371	37418	37420	37508	37533	37353	37605	37352	37448	37582	37419	37590	37531	37574	37576	37580	37581	37589	37591	37592	37604	37606	37607	37611	37614	37676	37346	37575
VI-1/3/5	Dam @ T1	0		4981	6981	22839	4716	8644	5250	1760	2803	4180	2464	4838	11093	2062	3371	10299	3142	7430	8496	5351	3168	2867	2030	5910	5407	9984	7984	10179	2689	3003	2553	8607	5823	3231	12060	1516	1911	9286	2981	1308	7353		4655.41
	T1	1		575	516	374	10462	1760	1259	374	513	868	310	542	427	323	853	904	234	813	461	787	431	4685	309	562	758	663	706	774	915	460	1730	987	322	263	837	649	139	585	737	163	326		621.188
	T3	3		59205	21746	84139	540575	20003	69943	49707	7717	27717	50332	24007	89473	9696	18177	35423	51888	16999	45348	38937	58939	29698	41678	45035	19214	42465	51966	38507	43902	43836	74112	17687	22486	20899	43079	75626	73757	84125	4771	39055	90632		38234.8
	T5	5		50781	59132	47550	170564	26656	69539	108313	11564	29958	49930	28552	69806	32712	19913	51055	34754	34084	84337	133955	113759	47053	129921	63584	82700	24527	41298	48748	62051	55128	77633	37533	29567	46546	70235	93270	64451	101852	16487	121639	62557		53091.8
	T6	6						146438	507507	286788						306041			477604		1186374		1029262																						451151
	T9	9		48753	63748	28176	134172	14587	163333	36958	18728	27303	26831	63660	71131	33355	33766	15039	127675	30531	219283	87955	65298	24824	87185	43660	77574	14133	77010	48788	61044	89012	59676	17543	41639	55094	46375		53688	55539	17593	36187	111700		47599.3
	T12	12		37240	29692	15730	61892	56055	10269	39367	12740	12661	16720		141693	47386	21753	18907	74288	23560	251940	44033	48213	15489	39983	35793	69445		49104	47579	145831	26328		10937	16334	51175	34162		34759	32041	25961		32228		34525
	Figure 2 - Panel B
			Normalized Serum IgG ELISA Units (C.coli lysate ELISA)
Group	Controls							VDI-1/3/12							VI-1/3/12							VI-1/3/5
	Dam ID	Infant ID						Dam ID	Infant ID						Dam ID	Infant ID						Dam ID	Infant ID
sub-Group			maternal	1 month	12 month	12 month Dx				maternal	1 month	12 month	12 month Dx				maternal	1 month	12 month	12 month Dx				maternal	1 month	12 month	12 month Dx
	27536	36325	1646.73	241	5005.65			31486	36454	19074	4826.52	41612.6			30985	36246	3017	349.418	33746.9			25496	37318	4980.76	575.119	37240.2
	31334	36475	5332.51	683.789	5791.05			30293	36455	16185	6743.51	68780.6			28881	36323	2616.24	282.079	23249.1			33766	37324	6980.74	515.851	29691.6
	31105	36476	2881.91	351.676	18615.8			27305	36562	12796	10510.7	35696.6			31133	36363	3081.19	733.108	26515.3			32387	37325	22839	374.269	15730.5
	29027	36477	5323	1318.55	15974.1			32236	36595	28981	16299.6	16102.8			30616	36365	4042.95	1042.52	18704.4			24696	37326	4715.97	10461.5	61891.8
	30244	36498	10140	1427.81	1753.31			29127	36598	11618	22760.7	13223.2			24297	36366	2384.53	521.971	158684			31617	37495	8643.84	1759.9	56055.5
	31387	36499	8569.02	1209.75	2755.1			32200	36620	13075	10510.7	59125.5			27976	36414	11074.8	914.893	33665.4			33545	37505	5249.58	1258.96	10268.7
	32986	36527	5768.5	3912.27	15689.4			30983	36622	11897	5644.71	25990.3			31318	36456	3270.41	792.291	28366.2			30260	37337	1760	373.919	39367
	24535	37446	5750.77	395.603	12492			24570	36639	8849	1266.84	28595			30371	36468	5094	1022.97	26230.7			33729	37347	2802.68	512.808	12740.4
	28706	37494	1454.5	289.675	8190.55			29016	36683	9175	3353.07	50853.4			32895	36469	9861.04	1943.95	48701.5			32243	37354	4180.07	867.81	12661.4
	33368	37594	3519	524.368	4494.39			28619	36685	15582	3110.95	32193.9			26565	36470	6014.58	437.821	20771.5			31362	37355	2464.41	309.913	16720.2
	34164	37640	7115.5	400.088	2923.5			32002	36686	4955	9081.23	45441.6			32657	36413	2411.42	421.526	22447.6			34713	37367	11093.1	427.491	141693
	23255	37641	4992.41	13842.1	6825.89			29547	36729	4191	1360.35	11026.2			30731	36497	3187.43	125.908	25601.9			28193	37371	2061.5	322.889	47386.4
	33228	37642	2960.92	701.5	4783.01			31560	36765	7770	1928.16	54473.8			32404	36536	4622.18	375.26	21322.6			31691	37418	3370.5	853.273	21752.8
	23124	37675	4585.53	561.687	6154.31			30257	36766	18129	3988.54	79813.7			26553	36561	2014.04	458.607	48532.9			30244	37420	10299	904.047	18907.4
	31310	37245	4089.15	573.457	7492.59			30535	36767	7036	2167.33	23112.9			30281	36594	9675.25	1974.59	46133.8			31318	37508	3141.97	234.422	74287.6
	26403	37269	2839.5	368.472	5610.9			20629	36799	13190	2240.41	47313.4			31533	36619	8800.73	1220.78	16469			33756	37533	7429.69	813	23559.8
	27976	37430	12270.9	536.167	10772			32981	36640	14840	5544		47653		29192	36528	4272	1740	12913			33840	37353	8496.09	460.79	251940
	30837	37445	1692.22	168.637	5456.42			30344	36684	6694	2845		26345.8		27411	36642	3530	890	21724			34703	37605	5351.24	786.746	44033.3
	29489	37270	3719.63	348.78	6198.41										23034	36584	4307	443		72473.1		28615	37352	3167.62	430.632	48212.9
	30616	37643	4544.54	613.995	13276.3										31614	36586	2175	449		59608.6		30342	37448	2866.84	4685.4	15489.1
	30631	36326	4892	247		11368.5									29045	36641	3924	337		27917.5		31357	37582	2030.4	309.453	39983.1
	32292	36529	2197	1160		3406																31370	37419	5909.56	562.19	35793
	33765	37197	1574	271		4508.14																24314	37590	5406.76	757.526	69445.3
																						30699	37574	7984.27	705.555	49104
																						33654	37576	10178.7	773.963	47579.1
																						27892	37580	2688.72	915.081	145831
																						26280	37581	3003.07	459.823	26328
																						33716	37591	8606.59	987.338	10937
																						26827	37592	5823.04	321.697	16334.2
																						30985	37604	3230.82	263.077	51175.2
																						31567	37606	12059.6	836.518	34161.9
																						31358	37611	1911.2	139.165	34759.2
																						33385	37614	9285.85	585.233	32040.6
																						26667	37676	2981	737.062	25960.9
																						33064	37575	7353	326	32228
																						33370	37370	3798	615		32228
																						33767	37530	1374	274		32147.9
																						28113	37447	3338	432		22670.1
																						31201	37496	3114	294		104623
																						33392	37573	12509	989		38722
																						26529	37323	5772	1749		72738
																						28411	37613	3092	1074		36542.3
Geomean			3989.1	626.718	6725.82	5588.74				11146.8	4559.06	34333.6	35432.4				4131.28	627.762	28904.5	49406.9				4747.83	627.892	34525.1	42559.6

## Sheet: Figure 3-Per protocol
Hendrickson- Nature Communications source data for Figure 3 - Per protocol
C.coli Diarrhea survival -Per protocol
ID	Age in days	Diarrhea status	Status	Cohort ID	Year
36454	548	0	Vaccinated	VDI-1,3,12	2017
36455	548	0	Vaccinated	VDI-1,3,12	2017
36500	38	0	Vaccinated	VDI-1,3,12	2017
36526	107	0	Vaccinated	VDI-1,3,12	2017
36559	188	0	Vaccinated	VDI-1,3,12	2017
36562	548	0	Vaccinated	VDI-1,3,12	2017
36595	548	0	Vaccinated	VDI-1,3,12	2017
36598	548	0	Vaccinated	VDI-1,3,12	2017					Diarrhea incidence marked as "1" in the status
36599	228	0	Vaccinated	VDI-1,3,12	2017
36620	548	0	Vaccinated	VDI-1,3,12	2017
36622	548	0	Vaccinated	VDI-1,3,12	2017
36639	548	0	Vaccinated	VDI-1,3,12	2017
36640	124	1	Vaccinated	VDI-1,3,12	2017
36669	55	0	Vaccinated	VDI-1,3,12	2017
36675	301	0	Vaccinated	VDI-1,3,12	2017
36683	548	0	Vaccinated	VDI-1,3,12	2017
36684	152	0	Vaccinated	VDI-1,3,12	2017
36685	548	0	Vaccinated	VDI-1,3,12	2017
36686	548	0	Vaccinated	VDI-1,3,12	2017
36729	548	0	Vaccinated	VDI-1,3,12	2017
36764	132	0	Vaccinated	VDI-1,3,12	2017
36765	548	0	Vaccinated	VDI-1,3,12	2017
36766	548	0	Vaccinated	VDI-1,3,12	2017
36767	548	0	Vaccinated	VDI-1,3,12	2017
36799	548	0	Vaccinated	VDI-1,3,12	2017
36323	548	0	Vaccinated	VI-1,3,12	2017
36324	59	0	Vaccinated	VI-1,3,12	2017
36363	548	0	Vaccinated	VI-1,3,12	2017
36364	147	0	Vaccinated	VI-1,3,12	2017
36365	548	0	Vaccinated	VI-1,3,12	2017
36366	473	0	Vaccinated	VI-1,3,12	2017
36414	467	0	Vaccinated	VI-1,3,12	2017
36413	467	0	Vaccinated	VI-1,3,12	2017
36246	548	0	Vaccinated	VI-1,3,12	2017
36456	548	0	Vaccinated	VI-1,3,12	2017
36443	165	0	Vaccinated	VI-1,3,12	2017
36468	548	0	Vaccinated	VI-1,3,12	2017
36469	548	0	Vaccinated	VI-1,3,12	2017
36470	548	0	Vaccinated	VI-1,3,12	2017
36497	548	0	Vaccinated	VI-1,3,12	2017
36528	255	0	Vaccinated	VI-1,3,12	2017
36560	299	0	Vaccinated	VI-1,3,12	2017
36561	475	0	Vaccinated	VI-1,3,12	2017
36593	137	0	Vaccinated	VI-1,3,12	2017
36536	305	0	Vaccinated	VI-1,3,12	2017
36594	427	0	Vaccinated	VI-1,3,12	2017
36584	189	1	Vaccinated	VI-1,3,12	2017
36619	548	0	Vaccinated	VI-1,3,12	2017
36621	88	0	Vaccinated	VI-1,3,12	2017
36641	239	1	Vaccinated	VI-1,3,12	2017
36642	128	0	Vaccinated	VI-1,3,12	2017
36586	175	1	Vaccinated	VI-1,3,12	2017
36674	70	0	Vaccinated	VI-1,3,12	2017
37323	182	1	Vaccinated	VI-1,3,5	2018
37324	548	0	Vaccinated	VI-1,3,5	2018
37325	548	0	Vaccinated	VI-1,3,5	2018
37326	548	0	Vaccinated	VI-1,3,5	2018
37346	214	0	Vaccinated	VI-1,3,5	2018
37337	548	0	Vaccinated	VI-1,3,5	2018
37347	548	0	Vaccinated	VI-1,3,5	2018
37352	548	0	Vaccinated	VI-1,3,5	2018
37353	548	0	Vaccinated	VI-1,3,5	2018
37354	548	0	Vaccinated	VI-1,3,5	2018
37355	548	0	Vaccinated	VI-1,3,5	2018
37370	548	0	Vaccinated	VI-1,3,5	2018
37371	548	0	Vaccinated	VI-1,3,5	2018
37367	548	0	Vaccinated	VI-1,3,5	2018
37318	548	0	Vaccinated	VI-1,3,5	2018
37418	548	0	Vaccinated	VI-1,3,5	2018
37419	548	0	Vaccinated	VI-1,3,5	2018
37420	548	0	Vaccinated	VI-1,3,5	2018
37432	227	0	Vaccinated	VI-1,3,5	2018
37447	519	1	Vaccinated	VI-1,3,5	2018
37448	548	0	Vaccinated	VI-1,3,5	2018
37495	548	0	Vaccinated	VI-1,3,5	2018
37496	193	1	Vaccinated	VI-1,3,5	2018
37505	548	0	Vaccinated	VI-1,3,5	2018
37506	117	0	Vaccinated	VI-1,3,5	2018
37507	145	0	Vaccinated	VI-1,3,5	2018
37508	548	0	Vaccinated	VI-1,3,5	2018
37530	267	1	Vaccinated	VI-1,3,5	2018
37531	548	0	Vaccinated	VI-1,3,5	2018
37532	100	0	Vaccinated	VI-1,3,5	2018
37533	443	0	Vaccinated	VI-1,3,5	2018
37573	182	1	Vaccinated	VI-1,3,5	2018
37574	548	0	Vaccinated	VI-1,3,5	2018
37575	156	0	Vaccinated	VI-1,3,5	2018
37576	548	0	Vaccinated	VI-1,3,5	2018
37580	548	0	Vaccinated	VI-1,3,5	2018
37581	548	0	Vaccinated	VI-1,3,5	2018
37582	548	0	Vaccinated	VI-1,3,5	2018
37589	548	0	Vaccinated	VI-1,3,5	2018
37590	548	0	Vaccinated	VI-1,3,5	2018
37591	548	0	Vaccinated	VI-1,3,5	2018
37592	548	0	Vaccinated	VI-1,3,5	2018
37604	548	0	Vaccinated	VI-1,3,5	2018
37605	548	0	Vaccinated	VI-1,3,5	2018
37606	548	0	Vaccinated	VI-1,3,5	2018
37607	148	0	Vaccinated	VI-1,3,5	2018
37613	362	1	Vaccinated	VI-1,3,5	2018
37611	548	0	Vaccinated	VI-1,3,5	2018
37614	548	0	Vaccinated	VI-1,3,5	2018
37676	548	0	Vaccinated	VI-1,3,5	2018
36325	548	0	Control		2017
36326	229	1	Control		2017
36475	359	0	Control		2017
36476	359	0	Control		2017
36477	358	0	Control		2017
36499	450	0	Control		2017
36498	548	0	Control		2017
36527	448	0	Control		2017
36529	79	1	Control		2017
36600	246	0	Control		2017
36778	120	1	Control		2017
36667	80	1	Control		2017
36892	79	1	Control		2017
36572	139	1	Control		2017
36913	114	1	Control		2017
36210	407	0	Control		2017
36247	61	0	Control		2017
36312	53	0	Control		2017
36351	2	1	Control		2017
36405	548	0	Control		2017
36420	548	0	Control		2017
36427	548	0	Control		2017
36428	150	1	Control		2017
36438	142	1	Control		2017
36444	548	0	Control		2017
36467	548	0	Control		2017
36491	83	0	Control		2017
36492	548	0	Control		2017
36518	548	0	Control		2017
36522	8	1	Control		2017
36532	548	0	Control		2017
36565	165	0	Control		2017
36568	548	0	Control		2017
36569	548	0	Control		2017
36570	548	0	Control		2017
36571	548	0	Control		2017
36573	548	0	Control		2017
36574	548	0	Control		2017
36575	548	0	Control		2017
36576	548	0	Control		2017
36577	548	0	Control		2017
36578	548	0	Control		2017
36579	68	0	Control		2017
36580	92	1	Control		2017
36585	548	0	Control		2017
36587	548	0	Control		2017
36588	548	0	Control		2017
36589	548	0	Control		2017
36590	548	0	Control		2017
36592	548	0	Control		2017
36647	548	0	Control		2017
36655	548	0	Control		2017
36656	134	1	Control		2017
36657	287	1	Control		2017
36658	183	1	Control		2017
36659	548	0	Control		2017
36660	452	0	Control		2017
36661	548	0	Control		2017
36662	80	1	Control		2017
36663	548	0	Control		2017
36664	548	0	Control		2017
36665	548	0	Control		2017
36666	486	1	Control		2017
36678	548	0	Control		2017
36687	548	0	Control		2017
36688	548	0	Control		2017
36689	548	0	Control		2017
36696	44	0	Control		2017
36752	39	0	Control		2017
36756	548	0	Control		2017
36779	548	0	Control		2017
36781	291	1	Control		2017
36782	548	0	Control		2017
36783	548	0	Control		2017
36785	548	0	Control		2017
36795	377	0	Control		2017
36806	88	0	Control		2017
36874	548	0	Control		2017
36909	548	0	Control		2017
36910	108	1	Control		2017
36911	185	1	Control		2017
36914	352	1	Control		2017
36916	548	0	Control		2017
36919	444	1	Control		2017
36973	548	0	Control		2017
36974	548	0	Control		2017
36975	145	1	Control		2017
37010	159	0	Control		2017
37020	548	0	Control		2017
37024	548	0	Control		2017
37025	548	0	Control		2017
37026	449	0	Control		2017
37027	176	0	Control		2017
37028	548	0	Control		2017
37030	548	0	Control		2017
37034	548	0	Control		2017
37035	548	0	Control		2017
37036	548	0	Control		2017
37037	548	0	Control		2017
37044	137	1	Control		2017
37055	432	0	Control		2017
37056	256	0	Control		2017
37059	315	1	Control		2017
37060	548	0	Control		2017
37061	548	0	Control		2017
37063	548	0	Control		2017
37065	548	0	Control		2017
37078	343	0	Control		2017
37079	548	0	Control		2017
37080	182	1	Control		2017
37081	145	1	Control		2017
37082	548	0	Control		2017
37083	548	0	Control		2017
37086	548	0	Control		2017
37094	218	0	Control		2017
37095	351	1	Control		2017
37139	548	0	Control		2017
37140	548	0	Control		2017
37141	548	0	Control		2017
37142	548	0	Control		2017
37153	270	0	Control		2017
37163	548	0	Control		2017
37164	548	0	Control		2017
37165	548	0	Control		2017
37166	548	0	Control		2017
37167	548	0	Control		2017
37184	548	0	Control		2017
37185	338	0	Control		2017
37191	548	0	Control		2017
37192	548	0	Control		2017
37193	548	0	Control		2017
37198	548	0	Control		2017
37199	548	0	Control		2017
37200	548	0	Control		2017
37201	548	0	Control		2017
37244	548	0	Control		2017
37246	548	0	Control		2017
37434	538	0	Control		2017
37436	547	0	Control		2017
37197	210	1	Control		2018
37270	548	0	Control		2018
37269	468	1	Control		2018
37245	548	0	Control		2018
37430	548	0	Control		2018
37445	401	0	Control		2018
37446	548	0	Control		2018
37493	233	1	Control		2018
37494	548	0	Control		2018
37594	548	0	Control		2018
37640	374	0	Control		2018
37641	548	1	Control		2018
37642	548	0	Control		2018
37643	548	0	Control		2018
37675	548	0	Control		2018
37206	548	0	Control		2018
37211	548	0	Control		2018
37212	142	0	Control		2018
37232	339	1	Control		2018
37240	548	0	Control		2018
37243	548	0	Control		2018
37251	474	0	Control		2018
37276	548	0	Control		2018
37311	548	0	Control		2018
37312	548	0	Control		2018
37313	548	0	Control		2018
37314	548	0	Control		2018
37315	548	0	Control		2018
37316	548	0	Control		2018
37317	548	0	Control		2018
37339	184	1	Control		2018
37343	79	0	Control		2018
37344	548	0	Control		2018
37345	548	0	Control		2018
37361	548	0	Control		2018
37362	548	0	Control		2018
37376	180	0	Control		2018
37379	391	1	Control		2018
37388	2	1	Control		2018
37415	548	0	Control		2018
37424	548	0	Control		2018
37429	548	0	Control		2018
37431	548	0	Control		2018
37433	548	0	Control		2018
37444	243	1	Control		2018
37450	203	0	Control		2018
37457	384	1	Control		2018
37510	64	1	Control		2018
37579	426	1	Control		2018
37593	171	1	Control		2018
37620	368	0	Control		2018
37672	548	0	Control		2018
37715	548	0	Control		2018
37716	110	1	Control		2018
37717	73	1	Control		2018
37718	134	0	Control		2018
37719	538	1	Control		2018
37720	198	0	Control		2018
37725	548	0	Control		2018
37730	507	1	Control		2018
37732	548	0	Control		2018
37733	305	1	Control		2018
37735	548	0	Control		2018
37736	384	0	Control		2018
37737	548	0	Control		2018
37778	548	0	Control		2018
37800	157	1	Control		2018
37808	479	0	Control		2018
37810	548	0	Control		2018
37818	548	0	Control		2018
37822	548	0	Control		2018
37826	548	0	Control		2018
37836	548	0	Control		2018
37841	548	0	Control		2018
37842	145	0	Control		2018
37843	548	0	Control		2018
37844	548	0	Control		2018
37845	538	1	Control		2018
37846	548	0	Control		2018
37848	263	1	Control		2018
37905	528	0	Control		2018
37906	150	0	Control		2018
37908	195	1	Control		2018
37935	113	0	Control		2018
37936	111	1	Control		2018
37977	548	0	Control		2018
37978	548	0	Control		2018
37979	548	0	Control		2018
37980	548	0	Control		2018
37981	548	0	Control		2018
37987	105	1	Control		2018
37988	548	0	Control		2018
37989	216	1	Control		2018
37990	548	0	Control		2018
37995	170	1	Control		2018
38061	118	1	Control		2018
38065	155	0	Control		2018
38081	201	0	Control		2018
38082	187	1	Control		2018
38088	548	0	Control		2018
38089	548	0	Control		2018
38090	548	0	Control		2018
38091	548	0	Control		2018
38092	548	0	Control		2018
38118	539	0	Control		2018
38119	548	0	Control		2018
38120	509	0	Control		2018
38127	548	0	Control		2018
38129	544	0	Control		2018
38134	222	1	Control		2018
38168	274	1	Control		2018
38171	548	0	Control		2018
38172	548	0	Control		2018
38173	548	0	Control		2018
38178	548	0	Control		2018
38179	548	0	Control		2018
38180	548	0	Control		2018
38181	548	0	Control		2018
38182	548	0	Control		2018
38201	548	0	Control		2018
38358	548	0	Control		2018
38359	548	0	Control		2018
38360	548	0	Control		2018
38400	486	0	Control		2018
38410	548	0	Control		2018
38411	548	0	Control		2018
38421	336	1	Control		2018

## Sheet: Figure 3- intent to treat 
Hendrickson- Nature Communications source data for Figure 3 - Intent to treat
C.coli Diarrhea survival - intent to treat
ID	Age in days	Diarrhea status	Status	Cohort ID	Year
36454	548	0	Vaccinated	VDI-1,3,12	2017
36455	548	0	Vaccinated	VDI-1,3,12	2017
36500	38	0	Vaccinated	VDI-1,3,12	2017
36526	107	0	Vaccinated	VDI-1,3,12	2017
36559	188	0	Vaccinated	VDI-1,3,12	2017
36562	548	0	Vaccinated	VDI-1,3,12	2017
36595	548	0	Vaccinated	VDI-1,3,12	2017
36598	548	0	Vaccinated	VDI-1,3,12	2017				Diarrhea incidence marked as "1" in the status
36599	228	0	Vaccinated	VDI-1,3,12	2017
36620	548	0	Vaccinated	VDI-1,3,12	2017
36622	548	0	Vaccinated	VDI-1,3,12	2017
36639	548	0	Vaccinated	VDI-1,3,12	2017
36640	124	1	Vaccinated	VDI-1,3,12	2017
36669	55	0	Vaccinated	VDI-1,3,12	2017
36675	301	0	Vaccinated	VDI-1,3,12	2017
36683	548	0	Vaccinated	VDI-1,3,12	2017
36684	119	1	Vaccinated	VDI-1,3,12	2017
36685	548	0	Vaccinated	VDI-1,3,12	2017
36686	548	0	Vaccinated	VDI-1,3,12	2017
36729	548	0	Vaccinated	VDI-1,3,12	2017
36764	132	0	Vaccinated	VDI-1,3,12	2017
36765	548	0	Vaccinated	VDI-1,3,12	2017
36766	548	0	Vaccinated	VDI-1,3,12	2017
36767	548	0	Vaccinated	VDI-1,3,12	2017
36799	548	0	Vaccinated	VDI-1,3,12	2017
36323	548	0	Vaccinated	VI-1,3,12	2017
36324	59	0	Vaccinated	VI-1,3,12	2017
36363	548	0	Vaccinated	VI-1,3,12	2017
36364	147	0	Vaccinated	VI-1,3,12	2017
36365	548	0	Vaccinated	VI-1,3,12	2017
36366	473	0	Vaccinated	VI-1,3,12	2017
36414	467	0	Vaccinated	VI-1,3,12	2017
36413	467	0	Vaccinated	VI-1,3,12	2017
36246	548	0	Vaccinated	VI-1,3,12	2017
36456	548	0	Vaccinated	VI-1,3,12	2017
36443	165	0	Vaccinated	VI-1,3,12	2017
36468	548	0	Vaccinated	VI-1,3,12	2017
36469	548	0	Vaccinated	VI-1,3,12	2017
36470	548	0	Vaccinated	VI-1,3,12	2017
36497	548	0	Vaccinated	VI-1,3,12	2017
36528	255	0	Vaccinated	VI-1,3,12	2017
36560	299	0	Vaccinated	VI-1,3,12	2017
36561	475	0	Vaccinated	VI-1,3,12	2017
36593	137	0	Vaccinated	VI-1,3,12	2017
36536	305	0	Vaccinated	VI-1,3,12	2017
36594	427	0	Vaccinated	VI-1,3,12	2017
36584	189	1	Vaccinated	VI-1,3,12	2017
36619	548	0	Vaccinated	VI-1,3,12	2017
36621	88	0	Vaccinated	VI-1,3,12	2017
36641	239	1	Vaccinated	VI-1,3,12	2017
36642	128	0	Vaccinated	VI-1,3,12	2017
36586	175	1	Vaccinated	VI-1,3,12	2017
36674	70	0	Vaccinated	VI-1,3,12	2017
37323	182	1	Vaccinated	VI-1,3,5	2018
37324	548	0	Vaccinated	VI-1,3,5	2018
37325	548	0	Vaccinated	VI-1,3,5	2018
37326	548	0	Vaccinated	VI-1,3,5	2018
37346	214	0	Vaccinated	VI-1,3,5	2018
37337	548	0	Vaccinated	VI-1,3,5	2018
37347	548	0	Vaccinated	VI-1,3,5	2018
37352	548	0	Vaccinated	VI-1,3,5	2018
37353	548	0	Vaccinated	VI-1,3,5	2018
37354	548	0	Vaccinated	VI-1,3,5	2018
37355	548	0	Vaccinated	VI-1,3,5	2018
37370	63	1	Vaccinated	VI-1,3,5	2018
37371	548	0	Vaccinated	VI-1,3,5	2018
37367	548	0	Vaccinated	VI-1,3,5	2018
37318	548	0	Vaccinated	VI-1,3,5	2018
37418	548	0	Vaccinated	VI-1,3,5	2018
37419	548	0	Vaccinated	VI-1,3,5	2018
37420	548	0	Vaccinated	VI-1,3,5	2018
37432	227	0	Vaccinated	VI-1,3,5	2018
37447	519	1	Vaccinated	VI-1,3,5	2018
37448	548	0	Vaccinated	VI-1,3,5	2018
37495	548	0	Vaccinated	VI-1,3,5	2018
37496	193	1	Vaccinated	VI-1,3,5	2018
37505	548	0	Vaccinated	VI-1,3,5	2018
37506	117	0	Vaccinated	VI-1,3,5	2018
37507	75	1	Vaccinated	VI-1,3,5	2018
37508	548	0	Vaccinated	VI-1,3,5	2018
37530	267	1	Vaccinated	VI-1,3,5	2018
37531	548	0	Vaccinated	VI-1,3,5	2018
37532	100	0	Vaccinated	VI-1,3,5	2018
37533	443	0	Vaccinated	VI-1,3,5	2018
37573	182	1	Vaccinated	VI-1,3,5	2018
37574	548	0	Vaccinated	VI-1,3,5	2018
37575	156	0	Vaccinated	VI-1,3,5	2018
37576	548	0	Vaccinated	VI-1,3,5	2018
37580	548	0	Vaccinated	VI-1,3,5	2018
37581	548	0	Vaccinated	VI-1,3,5	2018
37582	548	0	Vaccinated	VI-1,3,5	2018
37589	548	0	Vaccinated	VI-1,3,5	2018
37590	548	0	Vaccinated	VI-1,3,5	2018
37591	548	0	Vaccinated	VI-1,3,5	2018
37592	548	0	Vaccinated	VI-1,3,5	2018
37604	548	0	Vaccinated	VI-1,3,5	2018
37605	548	0	Vaccinated	VI-1,3,5	2018
37606	548	0	Vaccinated	VI-1,3,5	2018
37607	148	0	Vaccinated	VI-1,3,5	2018
37613	362	1	Vaccinated	VI-1,3,5	2018
37611	548	0	Vaccinated	VI-1,3,5	2018
37614	548	0	Vaccinated	VI-1,3,5	2018
37676	548	0	Vaccinated	VI-1,3,5	2018
36325	548	0	Control		2017
36326	229	1	Control		2017
36475	359	0	Control		2017
36476	359	0	Control		2017
36477	358	0	Control		2017
36499	450	0	Control		2017
36498	548	0	Control		2017
36527	448	0	Control		2017
36529	79	1	Control		2017
36600	246	0	Control		2017
36778	120	1	Control		2017
36667	80	1	Control		2017
36892	79	1	Control		2017
36572	139	1	Control		2017
36913	114	1	Control		2017
36210	407	0	Control		2017
36247	61	0	Control		2017
36312	53	0	Control		2017
36351	2	1	Control		2017
36405	548	0	Control		2017
36420	548	0	Control		2017
36427	548	0	Control		2017
36428	150	1	Control		2017
36438	142	1	Control		2017
36444	548	0	Control		2017
36467	548	0	Control		2017
36491	83	0	Control		2017
36492	548	0	Control		2017
36518	548	0	Control		2017
36522	8	1	Control		2017
36532	548	0	Control		2017
36565	165	0	Control		2017
36568	548	0	Control		2017
36569	548	0	Control		2017
36570	548	0	Control		2017
36571	548	0	Control		2017
36573	548	0	Control		2017
36574	548	0	Control		2017
36575	548	0	Control		2017
36576	548	0	Control		2017
36577	548	0	Control		2017
36578	548	0	Control		2017
36579	68	0	Control		2017
36580	92	1	Control		2017
36585	548	0	Control		2017
36587	548	0	Control		2017
36588	548	0	Control		2017
36589	548	0	Control		2017
36590	548	0	Control		2017
36592	548	0	Control		2017
36647	548	0	Control		2017
36655	548	0	Control		2017
36656	134	1	Control		2017
36657	287	1	Control		2017
36658	183	1	Control		2017
36659	548	0	Control		2017
36660	452	0	Control		2017
36661	548	0	Control		2017
36662	80	1	Control		2017
36663	548	0	Control		2017
36664	548	0	Control		2017
36665	548	0	Control		2017
36666	486	1	Control		2017
36678	548	0	Control		2017
36687	548	0	Control		2017
36688	548	0	Control		2017
36689	548	0	Control		2017
36696	44	0	Control		2017
36752	39	0	Control		2017
36756	548	0	Control		2017
36779	548	0	Control		2017
36781	291	1	Control		2017
36782	548	0	Control		2017
36783	548	0	Control		2017
36785	548	0	Control		2017
36795	377	0	Control		2017
36806	88	0	Control		2017
36874	548	0	Control		2017
36909	548	0	Control		2017
36910	108	1	Control		2017
36911	185	1	Control		2017
36914	352	1	Control		2017
36916	548	0	Control		2017
36919	444	1	Control		2017
36973	548	0	Control		2017
36974	548	0	Control		2017
36975	145	1	Control		2017
37010	159	0	Control		2017
37020	548	0	Control		2017
37024	548	0	Control		2017
37025	548	0	Control		2017
37026	449	0	Control		2017
37027	176	0	Control		2017
37028	548	0	Control		2017
37030	548	0	Control		2017
37034	548	0	Control		2017
37035	548	0	Control		2017
37036	548	0	Control		2017
37037	548	0	Control		2017
37044	137	1	Control		2017
37055	432	0	Control		2017
37056	256	0	Control		2017
37059	315	1	Control		2017
37060	548	0	Control		2017
37061	548	0	Control		2017
37063	548	0	Control		2017
37065	548	0	Control		2017
37078	343	0	Control		2017
37079	548	0	Control		2017
37080	182	1	Control		2017
37081	145	1	Control		2017
37082	548	0	Control		2017
37083	548	0	Control		2017
37086	548	0	Control		2017
37094	218	0	Control		2017
37095	351	1	Control		2017
37139	548	0	Control		2017
37140	548	0	Control		2017
37141	548	0	Control		2017
37142	548	0	Control		2017
37153	270	0	Control		2017
37163	548	0	Control		2017
37164	548	0	Control		2017
37165	548	0	Control		2017
37166	548	0	Control		2017
37167	548	0	Control		2017
37184	548	0	Control		2017
37185	338	0	Control		2017
37191	548	0	Control		2017
37192	548	0	Control		2017
37193	548	0	Control		2017
37198	548	0	Control		2017
37199	548	0	Control		2017
37200	548	0	Control		2017
37201	548	0	Control		2017
37244	548	0	Control		2017
37246	548	0	Control		2017
37434	538	0	Control		2017
37436	547	0	Control		2017
37197	210	1	Control		2018
37270	548	0	Control		2018
37269	468	1	Control		2018
37245	548	0	Control		2018
37430	548	0	Control		2018
37445	401	0	Control		2018
37446	548	0	Control		2018
37493	233	1	Control		2018
37494	548	0	Control		2018
37594	548	0	Control		2018
37640	374	0	Control		2018
37641	548	1	Control		2018
37642	548	0	Control		2018
37643	548	0	Control		2018
37675	548	0	Control		2018
37206	548	0	Control		2018
37211	548	0	Control		2018
37212	142	0	Control		2018
37232	339	1	Control		2018
37240	548	0	Control		2018
37243	548	0	Control		2018
37251	474	0	Control		2018
37276	548	0	Control		2018
37311	548	0	Control		2018
37312	548	0	Control		2018
37313	548	0	Control		2018
37314	548	0	Control		2018
37315	548	0	Control		2018
37316	548	0	Control		2018
37317	548	0	Control		2018
37339	184	1	Control		2018
37343	79	0	Control		2018
37344	548	0	Control		2018
37345	548	0	Control		2018
37361	548	0	Control		2018
37362	548	0	Control		2018
37376	180	0	Control		2018
37379	391	1	Control		2018
37388	2	1	Control		2018
37415	548	0	Control		2018
37424	548	0	Control		2018
37429	548	0	Control		2018
37431	548	0	Control		2018
37433	548	0	Control		2018
37444	243	1	Control		2018
37450	203	0	Control		2018
37457	384	1	Control		2018
37510	64	1	Control		2018
37579	426	1	Control		2018
37593	171	1	Control		2018
37620	368	0	Control		2018
37672	548	0	Control		2018
37715	548	0	Control		2018
37716	110	1	Control		2018
37717	73	1	Control		2018
37718	134	0	Control		2018
37719	538	1	Control		2018
37720	198	0	Control		2018
37725	548	0	Control		2018
37730	507	1	Control		2018
37732	548	0	Control		2018
37733	305	1	Control		2018
37735	548	0	Control		2018
37736	384	0	Control		2018
37737	548	0	Control		2018
37778	548	0	Control		2018
37800	157	1	Control		2018
37808	479	0	Control		2018
37810	548	0	Control		2018
37818	548	0	Control		2018
37822	548	0	Control		2018
37826	548	0	Control		2018
37836	548	0	Control		2018
37841	548	0	Control		2018
37842	145	0	Control		2018
37843	548	0	Control		2018
37844	548	0	Control		2018
37845	538	1	Control		2018
37846	548	0	Control		2018
37848	263	1	Control		2018
37905	528	0	Control		2018
37906	150	0	Control		2018
37908	195	1	Control		2018
37935	113	0	Control		2018
37936	111	1	Control		2018
37977	548	0	Control		2018
37978	548	0	Control		2018
37979	548	0	Control		2018
37980	548	0	Control		2018
37981	548	0	Control		2018
37987	105	1	Control		2018
37988	548	0	Control		2018
37989	216	1	Control		2018
37990	548	0	Control		2018
37995	170	1	Control		2018
38061	118	1	Control		2018
38065	155	0	Control		2018
38081	201	0	Control		2018
38082	187	1	Control		2018
38088	548	0	Control		2018
38089	548	0	Control		2018
38090	548	0	Control		2018
38091	548	0	Control		2018
38092	548	0	Control		2018
38118	539	0	Control		2018
38119	548	0	Control		2018
38120	509	0	Control		2018
38127	548	0	Control		2018
38129	544	0	Control		2018
38134	222	1	Control		2018
38168	274	1	Control		2018
38171	548	0	Control		2018
38172	548	0	Control		2018
38173	548	0	Control		2018
38178	548	0	Control		2018
38179	548	0	Control		2018
38180	548	0	Control		2018
38181	548	0	Control		2018
38182	548	0	Control		2018
38201	548	0	Control		2018
38358	548	0	Control		2018
38359	548	0	Control		2018
38360	548	0	Control		2018
38400	486	0	Control		2018
38410	548	0	Control		2018
38411	548	0	Control		2018
38421	336	1	Control		2018

## Sheet: Figure 4
Hendrickson- Nature Communications source data for Figure 4
C.coli diarrhea associated mortality
	Number of subjects	Number of C.coli diarrhea associated deaths	Percentage of C.coli diarrhea associated deaths
Controls	248	7	2.82258
Vaccinated	90	0	0
Figure 4 Panel B
All-cause diarrhea associated mortality
	Number of subjects	Number of all-cause diarrhea associated deaths	Percentage of all-cause diarrhea associated deaths
Controls	248	23	9.3
Vaccinated	90	2	2.2

## Sheet: Figure 5
Hendrickson- Nature Communications source data for Figure 5
Panel A
		Dorsal length (cm)
ID	Group	1 Month	3 Months	6 Months	9 Months	12 Months
36454	Vaccinated	35.5	42.3	47.3	52.1	54.3
36455	Vaccinated	32.7	40.8	46	50.5	53.5
36526	Vaccinated	34	38.6	40.4	46.7	51.7
36559	Vaccinated	33.4	38.7	43
36562	Vaccinated	34.3	39.6	45.6	50.7	57
36595	Vaccinated	33.9	39.8	45	50.2	53.8
36598	Vaccinated	32.9	40.2	46.2	52.5	57.1
36599	Vaccinated	32.1	38.2	44	46.6	49
36622	Vaccinated	34.2	41	45.5	51	54.2
36639	Vaccinated	34.1	41.3	46.2	52	55
36323	Vaccinated	36.2	41.1	46.3	50.5	55.3
36363	Vaccinated	33.6	37.1	43.6	47.1	50.8
36364	Vaccinated	33.7	38	40.9	45
36365	Vaccinated	37	41	46.9	51.5	53.7
36366	Vaccinated	37.7	40.5	46	50	53
36456	Vaccinated	35	43.3	48.8	53.4	55.5
36468	Vaccinated	32.2	38.7	45	49	54.2
36469	Vaccinated	33.2	37.7	43.2	46.7	52.2
36470	Vaccinated	34.8	39.6	47.8	51	54.8
36560	Vaccinated	33.6	40.8	46	50.3	52.6
36325	Controls	34.2	39	44.6	49.1	54.5
36326	Controls	31	36.6	42.8	44.6	47.1
36475	Controls	35.2	41	46.5	50.1	54.3
36476	Controls	34.6	40.1	46	49.9	54
36477	Controls	35.5	42.7	48.3	53.5	57
36499	Controls	34.3	39.6	43.6	48	55.5
36498	Controls	35.2	39.7	45.5	50.6	53.4
36527	Controls	32.8	39.2	44.6	49.2	52.9
36529	Controls	34	37.6	39.6	46	51.8
36600	Controls	34.2	38.3	42.6	44
Panel B
ID	Group	Dorsal length (cm) 9 Months
36454	Vaccinated	52.1
36455	Vaccinated	50.5
36526	Vaccinated	46.7
36559	Vaccinated
36562	Vaccinated	50.7
36595	Vaccinated	50.2
36598	Vaccinated	52.5
36599	Vaccinated	46.6
36622	Vaccinated	51
36639	Vaccinated	52
36323	Vaccinated	50.5
36363	Vaccinated	47.1
36364	Vaccinated	45
36365	Vaccinated	51.5
36366	Vaccinated	50
36456	Vaccinated	53.4
36468	Vaccinated	49
36469	Vaccinated	46.7
36470	Vaccinated	51
36560	Vaccinated	50.3
36325	Controls	49.1
36326	Controls	44.6
36475	Controls	50.1
36476	Controls	49.9
36477	Controls	53.5
36499	Controls	48
36498	Controls	50.6
36527	Controls	49.2
36529	Controls	46
36600	Controls	44

## Sheet: Figure 6
Hendrickson- Nature Communications source data for Figure 6
Figure 6 Panel A
		1 Month		3 Months		6 Months		9 Months		12 Months
	Group	K/T ratio	Dorsal length(cm)	K/T ratio	Dorsal length(cm)	K/T ratio	Dorsal length(cm)	K/T ratio	Dorsal length(cm)	K/T ratio	Dorsal length(cm)
36454	VDI-1,3,12	128.4	35.5	172.5	42.3	87.8	47.3	63.6	52.1	75	54.3
36455	VDI-1,3,12	117.3	32.7	113.3	40.8	101.1	46	78	50.5	53.8	53.5
36526	VDI-1,3,12	90.4	34	122.4	38.6	246.9	40.4	100	46.7	67.8	51.7
36559	VDI-1,3,12	93.9	33.4	111.5	38.7	152.7	43
36562	VDI-1,3,12	123.5	34.3	174.2	39.6	109.5	45.6	60.3	50.7	64.4	57
36595	VDI-1,3,12	82.6	33.9	156.4	39.8	102.3	45	65.5	50.2	50.3	53.8
36598	VDI-1,3,12	122.8	32.9	68.8	40.2	148	46.2	59.5	52.5	108.6	57.1
36599	VDI-1,3,12	98.6	32.1	77.2	38.2	114.9	44	107.1	46.6	45.7	49
36622	VDI-1,3,12	164	34.2	80.3	41	90.6	45.5	69.5	51	60.1	54.2
36639	VDI-1,3,12	88	34.1	79.9	41.3	91.8	46.2	56.1	52	38.5	55
36323	VI-1,3,12	110.1	36.2	242.6	41.1	100	46.3	84.7	50.5	92.8	55.3
36363	VI-1,3,12	137.1	33.6	97.9	37.1	58	43.6	68	47.1	69.9	50.8
36364	VI-1,3,12	82.1	33.7	191.8	38	192.5	40.9	106.6	45
36365	VI-1,3,12	154.4	37	73.5	41	79.7	46.9	119.8	51.5	74.2	53.7
36366	VI-1,3,12	128.2	37.7	116.1	40.5	90.9	46	133.6	50	84.2	53
36456	VI-1,3,12	69.8	35	66.6	43.3	50.6	48.8	46.5	53.4	42.1	55.5
36468	VI-1,3,12	197.3	32.2	89.9	38.7	176.8	45	80.7	49	66.8	54.2
36469	VI-1,3,12	80.2	33.2	77.4	37.7	61.7	43.2	42.8	46.7	50.8	52.2
36470	VI-1,3,12	160.7	34.8	85.5	39.6	111.4	47.8	135.4	51	189.2	54.8
36560	VI-1,3,12	124.5	33.6	79	40.8	116.7	46	85.3	50.3	132.4	52.6
36325	Control	90.6	34.2	117.7	39	141.8	44.6	77.3	49.1	80.6	54.5
36326	Control	150.6	31	94.3	36.6	108.2	42.8	198.4	44.6	230.2	47.1
36475	Control	126.3	35.2	120	41	93.2	46.5	61.3	50.1	69	54.3
36476	Control	126.5	34.6	158.9	40.1	95.8	46	80.9	49.9	73.4	54
36477	Control	78.1	35.5	60	42.7	79.4	48.3	43.9	53.5	43.6	57
36499	Control	97.8	34.3	112.2	39.6	106.4	43.6	54.5	48	60.4	55.5
36498	Control	103.8	35.2	61.2	39.7	100.3	45.5	55	50.6	76.5	53.4
36527	Control	131.3	32.8	205.9	39.2	81.7	44.6	67	49.2	69.1	52.9
36529	Control	300.8	34	254.2	37.6	302.8	39.6	140.9	46	169	51.8
36600	Control	117.9	34.2	92.1	38.3	240.2	42.6	102.5	44
Figure 6 Panel B
		1 Month		3 Months		6 Months		9 Months		12 Months
	Group	K/T ratio	BMI	K/T ratio	BMI	K/T ratio	BMI	K/T ratio	BMI	K/T ratio	BMI
36454	VDI-1,3,12	128.4	5.6	172.5	6	87.8	6.5	63.6	6.7	75	7.5
36455	VDI-1,3,12	117.3	6.4	113.3	6	101.1	6.4	78	6.5	53.8	7.3
36526	VDI-1,3,12	90.4	5.2	122.4	4.7	246.9	5.1	100	6.1	67.8	6.5
36559	VDI-1,3,12	93.9	5.4	111.5	6	152.7	5.2
36562	VDI-1,3,12	123.5	5.4	174.2	6.4	109.5	6.5	60.3	6.9	64.4	6.8
36595	VDI-1,3,12	82.6	5.8	156.4	6.4	102.3	6.7	65.5	7.6	50.3	7.3
36598	VDI-1,3,12	122.8	5.6	68.8	6	148	6.1	59.5	7.4	108.6	7.1
36599	VDI-1,3,12	98.6	5.7	77.2	6.3	114.9	5.9	107.1	6.4	45.7	7.1
36622	VDI-1,3,12	164	5.9	80.3	5.9	90.6	6.2	69.5	6.8	60.1	7.4
36639	VDI-1,3,12	88	5.7	79.9	6	91.8	6.1	56.1	6.4	38.5	7.3
36323	VI-1,3,12	110.1	5	242.6	5.4	100	6.5	84.7	7	92.8	6.9
36363	VI-1,3,12	137.1	5	97.9	5.8	58	6.7	68	7.7	69.9	8.5
36364	VI-1,3,12	82.1	4.8	191.8	5.2	192.5	5.5	106.6	6.3
36365	VI-1,3,12	154.4	4.6	73.5	5.5	79.7	5.6	119.8	6.1	74.2	6.7
36366	VI-1,3,12	128.2	5.1	116.1	5.7	90.9	6.3	133.6	6.6	84.2	7.2
36456	VI-1,3,12	69.8	5.7	66.6	5.8	50.6	6.1	46.5	6.3	42.1	6.7
36468	VI-1,3,12	197.3	5.7	89.9	5.8	176.8	6.3	80.7	6.7	66.8	6.9
36469	VI-1,3,12	80.2	4.7	77.4	5.6	61.7	6.2	42.8	7.3	50.8	7.1
36470	VI-1,3,12	160.7	5.2	85.5	6.5	111.4	6.8	135.4	7.5	189.2	7.6
36560	VI-1,3,12	124.5	6	79	6	116.7	6.5	85.3	7.1	132.4	7
36325	Control	90.6	5.1	117.7	5.9	141.8	6.1	77.3	6.3	80.6	6.3
36326	Control	150.6	4.7	94.3	4.9	108.2	5.5	198.4	6.1	230.2	5.8
36475	Control	126.3	5.5	120	6	93.2	6.4	61.3	7	69	7.2
36476	Control	126.5	5.1	158.9	6	95.8	6.5	80.9	6.9	73.4	7
36477	Control	78.1	5.7	60	6.4	79.4	6.8	43.9	7.5	43.6	7.9
36499	Control	97.8	5	112.2	5.3	106.4	5.7	54.5	6.4	60.4	6.8
36498	Control	103.8	5	61.2	5.9	100.3	6.8	55	7.4	76.5	6.6
36527	Control	131.3	5.9	205.9	6.2	81.7	6.9	67	8.2	69.1	8.1
36529	Control	300.8	4.8	254.2	4.8	302.8	5	140.9	6.9	169	6.5
36600	Control	117.9	5.5	92.1	5.8	240.2	6	102.5	6.3

## Sheet: Supplementary figure 1
Hendrickson- Nature Communications source data for Supplementary Figure 1
Supplementary figure 1- Panel A
					Normalized Serum IgG ELISA Units (Flagellin ELISA)
Group	Time	months																																											Geomeans
			Dam ID	27536	31334	31105	29027	30244	31387	32986	28113		24535	28706	33368	34164	23255	33228	23124	31310	26403	27976	30837	29489	30616
			Infant ID	36325	36475	36476	36477	36498	36499	36527	36600		37446	37494	37594	37640	37641	37642	37675	37245	37269	37430	37445	37270	37643
Controls	Dam @ T1	0		2680	4099	1052	2281	8302	2936	2663	2177		5398	3624	7747	5099	1906	6653	4428	2595	7312	4856	1231	1387	2702																				3281.31
	T1	1		95	267	102	509	291	350	1461	257		110	139	143	353	4170	94	502	282	591	187	116	175	267																				271.563
	T3	3		926	745	2338	3734	278	1359	1313	1686		1408	601	927	2234	2469	14411	657	5216	1316	501	1159	1204	1587																				1419.73
	T5	5											5512	1840	2253	4396	941	2900	1302	3638	5487	949	1761	5066	4651																				2624.67
	T6	6		1968	3063	5141	4107	1474	1440	5629	6483		8085	2160	2621	5284	848	7489	1227	5472	6873	1989	1998	9855	2418																				3275.44
	T9	9		5278	1762	4345	4209	884	1465	4698	9194		5093	2988	1636	2472	742	2721	2372	7550	3646	4479	2166	3622	8953																				3122.76
	T12	12		1685	1716	3605	5351	503	991	3779			2701	1753	1085	2300	2271	1594	1962	2436	2340	4472	1750	3439	11693																				2290.64
			Dam ID	31486	30293	27305	32236	29127	32200	30983	24570	29016	28619	32002	29547	31560	30257	30535	20629	32020	31062
			Infant ID	36454	36455	36562	36595	36598	36620	36622	36639	36683	36685	36686	36729	36765	36766	36767	36799	36559	36764
VDI-1/3/12	Dam @ T1	0		10400	7265	7215	12155	8582	6310	5555	26405	4638	6614	13027	1956	2869	9274	3948	6258	13095	8399																								7085.57
	T1	1		4462	2885	5674	10475	12244	8358	3653	369	1829	1357	4444	641	982	2047	1021	896	3621	2706																								2405.03
	T3	3		51057	3289	6018	5747	8432	7580	13423	6483	7995	6211	5341	5033	7920	23161	2256	6557	20281	7798																								7184.96
	T6	6		22052	12699	55955	8905	13592		17587	15127									19837	43717																								19373.1
	T9	9		34347	65114	26195	4954	8040		8829	9455																																		13354
	T12	12		17758	34126	5748	7126	7133	35655	11821	8764	18973	9483	17482	4442	16295	26568	7679	15483																										12441.4
			Dam ID	30985	28881	31133	30616	24297	27976	31318	30371	32895	26565	32657	30731	32404	26553	30281	31533	30175	29192
			Infant ID	36246	36323	36363	36365	36366	36414	36456	36468	36469	36470	36413	36497	36536	36561	36594	36619	36443	36528
VI-1/3/12	Dam @ T1	0		1744	2406	1229	2175	1294	4991	1665	4341	5133	2985	1037	1513	2062	2623	3733	3977	14711	4229																								2711.75
	T1	1		144	106	294	393	190	285	239	310	616	180	152	107	152	437	514	577	1842	825																								299.765
	T3	3		45586	33137	12422	15158	24664	15414	13595	29260	17208	6626	22551	16514	10688	10724	4073	2259	44543	34918																								15600.6
	T6	6			13924	11086	5984	54666		12554	26053	15190	12898																																15443.5
	T9	9			6631	54518	11407	35609		4788	16102	14028	11625								6740																								13233
	T12	12		15550	7009	10006	8009	57847	12838	10843	11559	13431	8307	9356	9737	6037	13026	11499	4766		5049																								10351.1
			Dam ID	25496	33766	32387	24696	31617	33545	30260	33729	32243	31362	27524	37367	28193	31691	30244	31318	33756	33840	34703	28615	30342	31357	31370	24314	33362	30699	33654	27892	26280	34331	33716	26827	30985	31567	33125	31358	33385	26667	30555	33064
			Infant ID	37318	37324	37325	37326	37495	37505	37337	37347	37354	37355	37432	37367	37371	37418	37420	37508	37533	37353	37605	37352	37448	37582	37419	37590	37531	37574	37576	37580	37581	37589	37591	37592	37604	37606	37607	37611	37614	37676	37346	37575
VI-1/3/5	Dam @ T1	0		2201	3566	2012	3097	4074	3902	1012	1023	2942	2001	2696	6609	1086	1935	6236	1753	5246	7648	3678	1291	1899	1902	2529	2291	5608	2917	4351	1866	1549	973	4592	1478	1441	10443	1433	758	4272	1536	1687	2869		2474.1
	T1	1		183	368	87	3620	546	841	179	162	559	220	285	352	253	275	741	172	807	613	390	116	1952	209	277	199	391	264	325	675	285	297	700	120	92	1327	321	77	374	361	86	189		320.25
	T3	3		22346	5983	24610	182543	8042	25103	15349	2974	14273	21603	8371	32998	3649	4542	13359	14213	5839	15240	17118	22712	14224	15388	20746	7350	16499	21027	15637	18778	17974	29757	8230	9694	8648	19929	28953	30697	35052	2031	15304	40667		14709.2
	T5	5		16334	19799	17556	61635	11519	33093	28522	4125	15344	21195	10786	29799	11844	7055	17111	11618	10949	29598	56849	40087	22772	41536	30692	35541	9402	15591	20273	25043	23275	29515	19457	13159	19756	31156	41568	27053	45386	6739	43458	28819		20962.5
	T6	6						50974	195166	87864						90368			148079		511444		312017																						151907
	T9	9		16242	22541	7133	47846	5961	71589	13317	6302	11397	13028	23159	31373	15550	12760	7487	47689	11128	85784	34643	25119	12754	29495	18312	61754	5629	28092	23201	29167	37235	21850	16841	16119	22535	23420		23557	23125	8305	14526	53181		19978.2
	T12	12		14465	10673	4643	30200	22234	5005	13427	3284	7002	7117		52918	16497	10079	8668	16396	8676	102172	26089	21777	8067	16558	16337	80333		20108	24574	75126	12312		17691	8039	22160	17599		15615	13545	10791		13974		15513
Supplementary figure 1- Panel B						Normalized Serum IgG ELISA Units (Flagellin ELISA)
Group	Controls							VDI-1/3/12							VI-1/3/12							VI-1/3/5
	Dam ID	Infant ID						Dam ID	Infant ID						Dam ID	Infant ID						Dam ID	Infant ID
sub-Group			maternal	1 month	12 month	12 month Dx				maternal	1 month	12 month	12 month Dx				maternal	1 month	12 month	12 month Dx				maternal	1 month	12 month	12 month Dx
	27536	36325	2679.82	95.1918	1685.03			31486	36454	10400	4462.1	17757.7			30985	36246	1743.63	143.905	15550.1			25496	37318	2201.15	182.959	14464.6
	31334	36475	4098.62	266.522	1715.82			30293	36455	7265	2884.89	34125.8			28881	36323	2405.83	105.96	7009.05			33766	37324	3566	368.222	10672.5
	31105	36476	1052.07	101.5	3605.38			27305	36562	7215	5674.23	5747.58			31133	36363	1229.39	293.641	10006.3			32387	37325	2011.5	86.9181	4643.37
	29027	36477	2281.4	508.816	5351			32236	36595	12155	10475.2	7125.67			30616	36365	2175.49	392.912	8008.55			24696	37326	3097.21	3619.92	30200
	30244	36498	8302.38	290.748	502.819			29127	36598	8582	12244.2	7133.08			24297	36366	1294.07	190.49	57847.1			31617	37495	4074.05	546.097	22233.9
	31387	36499	2936.44	349.995	990.637			32200	36620	6310	8358.47	35655.3			27976	36414	4991.46	284.611	12838.3			33545	37505	3901.51	841.069	5005.25
	32986	36527	2662.92	1460.64	3778.8			30983	36622	5555	3653.44	11820.5			31318	36456	1664.82	238.546	10843.2			30260	37337	1011.64	178.869	13427.1
	24535	37446	5398.39	109.734	2700.5			24570	36639	26405	368.61	8764.08			30371	36468	4341.19	309.829	11558.8			33729	37347	1022.72	162.176	3283.69
	28706	37494	3623.76	138.75	1753.42			29016	36683	4638	1829.19	18973.2			32895	36469	5133.37	616.303	13431.2			32243	37354	2941.82	558.891	7002.3
	33368	37594	7746.64	142.945	1084.83			28619	36685	6614	1357.19	9482.64			26565	36470	2985.2	179.682	8306.8			31362	37355	2001.16	219.705	7116.84
	34164	37640	5099	353.312	2299.54			32002	36686	3842	4444.03	17481.7			32657	36413	1036.82	151.594	9355.78			34713	37367	6609.18	352.112	52917.6
	23255	37641	1906.32	4170.12	2271.17			29547	36729	1956	640.662	4442.36			30731	36497	1513.33	107.1	9737.37			28193	37371	1086.15	252.809	16496.6
	33228	37642	6652.75	94.2926	1593.91			31560	36765	2869	981.885	16294.6			32404	36536	2062.44	152.036	6037.35			31691	37418	1935.23	274.756	10079.2
	23124	37675	4427.79	502.313	1962.25			30257	36766	9274	2046.81	26567.9			26553	36561	2623.04	436.739	13026.1			30244	37420	6236.23	740.705	8667.57
	31310	37245	2595.15	282.065	2436.1			30535	36767	3948	1021	7678.7			30281	36594	3733.27	514.449	11499.1			31318	37508	1753.06	171.5	16395.7
	26403	37269	7312.31	591.113	2340.39			20629	36799	6258	895.524	15482.7			31533	36619	3977.33	577.309	4765.95			33756	37533	5245.9	807.018	8676.25
	27976	37430	4856.03	187.291	4472.3			32981	36640	7027	2505		18540.7		29192	36528	4229	825	5049			33840	37353	7647.53	613.212	102172
	30837	37445	1231.03	115.768	1749.6			30344	36684	2397	1328		9227.3		27411	36642	2044	101	7632			34703	37605	3677.82	390.27	26088.8
	29489	37270	1386.75	175.424	3438.99										23034	36584	2175	131		24476.6		28615	37352	1291.23	115.91	21777.4
	30616	37643	2702.05	267.216	11693.1										31614	36586	1555	127		22078.6		30342	37448	1898.87	1952.09	8066.73
	30631	36326	6019	85		4346.98									29045	36641	2327	479		9840.59		31357	37582	1901.99	209.135	16558.5
	32292	36529	1237	1426		1905.05																31370	37419	2529	277.451	16336.8
	33765	37197	1065	148		1632.77																24314	37590	2291.33	199.487	80332.7
																						30699	37574	2917.29	264.221	20107.6
																						33654	37576	4351.38	324.538	24574.2
																						27892	37580	1866.4	675.449	75126.2
																						26280	37581	1549.31	285.041	12312.1
																						33716	37591	4591.63	700.07	17691.3
																						26827	37592	1477.91	120.426	8038.78
																						30985	37604	1440.82	91.8766	22160.1
																						31567	37606	10443.2	1327.08	17598.5
																						31358	37611	758.185	76.8569	15614.6
																						33385	37614	4272.23	374.062	13544.6
																						26667	37676	1535.93	360.655	10791.5
																						33064	37575	2869	189	13974
																						33370	37370	2155	162		8497.28
																						33767	37530	274	193		8970.18
																						28113	37447	1637	128		32925.2
																						31201	37496	4128	453		14085.4
																						33392	37573	7423	781		32371.4
																						26529	37323	1805	725		14444.9
																						28411	37613	2111	351		16291
Geomean			3130.3	270.88	2290.54	2382.36				6093.98	2343.81	12721	13079.8				2361.7	246.28	10177.4	17454.8				2435.71	330.677	15513	16007.2

## Sheet: Supplementary figure 2
	Hendrickson- Nature Communications source data for Supplementary Figure 2
	Supplementary figure 2- Panel A
Associated dam ID	Infant ID	Group	1 Month Milk C.coli IgA EU
29944	36526	VDI-1,3,12	18
32020	36559	VDI-1,3,12	375
27305	36562	VDI-1,3,12	193
32236	36595	VDI-1,3,12	635
29127	36598	VDI-1,3,12	211
26838	36599	VDI-1,3,12	127
30983	36622	VDI-1,3,12	421
24570	36639	VDI-1,3,12	236
31362	36364	VI-1,3,12	28
30616	36365	VI-1,3,12	45
24297	36366	VI-1,3,12	188
30371	36468	VI-1,3,12	109
32895	36469	VI-1,3,12	66
26565	36470	VI-1,3,12	1574
28193	36560	VI-1,3,12	44
27536	36325	Control	285
30631	36326	Control	47
31334	36475	Control	76
31105	36476	Control	32
29027	36477	Control	779
31387	36499	Control	243
30244	36498	Control	103
32986	36527	Control	24
32292	36529	Control	80
28113	36600	Control	307
	Supplementary figure 2- Panel B
Associated dam ID	Infant ID	Group	3 Months Milk C.coli IgA EU
31486	36454	VDI-1,3,12	117
30293	36455	VDI-1,3,12	11
29944	36526	VDI-1,3,12	4
32020	36559	VDI-1,3,12	40
27305	36562	VDI-1,3,12	17
32236	36595	VDI-1,3,12	37
29127	36598	VDI-1,3,12	26
26838	36599	VDI-1,3,12	37
30983	36622	VDI-1,3,12	70
24570	36639	VDI-1,3,12	55
28881	36323	VI-1,3,12	24
31133	36363	VI-1,3,12	24
30616	36365	VI-1,3,12	6
24297	36366	VI-1,3,12	30
31318	36456	VI-1,3,12	16
30371	36468	VI-1,3,12	25
26565	36470	VI-1,3,12	283
28193	36560	VI-1,3,12	10
27536	36325	Control	37
30631	36326	Control	4
31334	36475	Control	9
31105	36476	Control	7
29027	36477	Control	103
30244	36498	Control	46
32986	36527	Control	2
32292	36529	Control	18
28113	36600	Control	35

## Sheet: Supplementary figure 3
Hendrickson- Nature Communications source data for Supplementary Figure 3
							Diarrhea incidence marked with "1"
	Age (days)	2017 Controls	2018 Controls	2017+2018 Controls
36325	548	0		0
36326	229	1		1
36475	359	0		0
36476	359	0		0
36477	358	0		0
36499	450	0		0
36498	548	0		0
36527	448	0		0
36529	79	1		1
36600	246	0		0
36778	120	1		1
36667	80	1		1
36892	79	1		1
36572	139	1		1
36913	114	1		1
36210	407	0		0
36247	61	0		0
36312	53	0		0
36351	2	1		1
36405	548	0		0
36420	548	0		0
36427	548	0		0
36428	150	1		1
36438	142	1		1
36444	548	0		0
36467	548	0		0
36491	83	0		0
36492	548	0		0
36518	548	0		0
36522	8	1		1
36532	548	0		0
36565	165	0		0
36568	548	0		0
36569	548	0		0
36570	548	0		0
36571	548	0		0
36573	548	0		0
36574	548	0		0
36575	548	0		0
36576	548	0		0
36577	548	0		0
36578	548	0		0
36579	68	0		0
36580	92	1		1
36585	548	0		0
36587	548	0		0
36588	548	0		0
36589	548	0		0
36590	548	0		0
36592	548	0		0
36647	548	0		0
36655	548	0		0
36656	134	1		1
36657	287	1		1
36658	183	1		1
36659	548	0		0
36660	452	0		0
36661	548	0		0
36662	80	1		1
36663	548	0		0
36664	548	0		0
36665	548	0		0
36666	486	1		1
36678	548	0		0
36687	548	0		0
36688	548	0		0
36689	548	0		0
36696	44	0		0
36752	39	0		0
36756	548	0		0
36779	548	0		0
36781	291	1		1
36782	548	0		0
36783	548	0		0
36785	548	0		0
36795	377	0		0
36806	88	0		0
36874	548	0		0
36909	548	0		0
36910	108	1		1
36911	185	1		1
36914	352	1		1
36916	548	0		0
36919	444	1		1
36973	548	0		0
36974	548	0		0
36975	145	1		1
37010	159	0		0
37020	548	0		0
37024	548	0		0
37025	548	0		0
37026	449	0		0
37027	176	0		0
37028	548	0		0
37030	548	0		0
37034	548	0		0
37035	548	0		0
37036	548	0		0
37037	548	0		0
37044	137	1		1
37055	432	0		0
37056	256	0		0
37059	315	1		1
37060	548	0		0
37061	548	0		0
37063	548	0		0
37065	548	0		0
37078	343	0		0
37079	548	0		0
37080	182	1		1
37081	145	1		1
37082	548	0		0
37083	548	0		0
37086	548	0		0
37094	218	0		0
37095	351	1		1
37139	548	0		0
37140	548	0		0
37141	548	0		0
37142	548	0		0
37153	270	0		0
37163	548	0		0
37164	548	0		0
37165	548	0		0
37166	548	0		0
37167	548	0		0
37184	548	0		0
37185	338	0		0
37191	548	0		0
37192	548	0		0
37193	548	0		0
37198	548	0		0
37199	548	0		0
37200	548	0		0
37201	548	0		0
37244	548	0		0
37246	548	0		0
37434	538	0		0
37436	547	0		0
37197	210		1	1
37270	548		0	0
37269	468		1	1
37245	548		0	0
37430	548		0	0
37445	401		0	0
37446	548		0	0
37493	233		1	1
37494	548		0	0
37594	548		0	0
37640	374		0	0
37641	548		1	1
37642	548		0	0
37643	548		0	0
37675	548		0	0
37206	548		0	0
37211	548		0	0
37212	142		0	0
37232	339		1	1
37240	548		0	0
37243	548		0	0
37251	474		0	0
37276	548		0	0
37311	548		0	0
37312	548		0	0
37313	548		0	0
37314	548		0	0
37315	548		0	0
37316	548		0	0
37317	548		0	0
37339	184		1	1
37343	79		0	0
37344	548		0	0
37345	548		0	0
37361	548		0	0
37362	548		0	0
37376	180		0	0
37379	391		1	1
37388	2		1	1
37415	548		0	0
37424	548		0	0
37429	548		0	0
37431	548		0	0
37433	548		0	0
37444	243		1	1
37450	203		0	0
37457	384		1	1
37510	64		1	1
37579	426		1	1
37593	171		1	1
37620	368		0	0
37672	548		0	0
37715	548		0	0
37716	110		1	1
37717	73		1	1
37718	134		0	0
37719	538		1	1
37720	198		0	0
37725	548		0	0
37730	507		1	1
37732	548		0	0
37733	305		1	1
37735	548		0	0
37736	384		0	0
37737	548		0	0
37778	548		0	0
37800	157		1	1
37808	479		0	0
37810	548		0	0
37818	548		0	0
37822	548		0	0
37826	548		0	0
37836	548		0	0
37841	548		0	0
37842	145		0	0
37843	548		0	0
37844	548		0	0
37845	538		1	1
37846	548		0	0
37848	263		1	1
37905	528		0	0
37906	150		0	0
37908	195		1	1
37935	113		0	0
37936	111		1	1
37977	548		0	0
37978	548		0	0
37979	548		0	0
37980	548		0	0
37981	548		0	0
37987	105		1	1
37988	548		0	0
37989	216		1	1
37990	548		0	0
37995	170		1	1
38061	118		1	1
38065	155		0	0
38081	201		0	0
38082	187		1	1
38088	548		0	0
38089	548		0	0
38090	548		0	0
38091	548		0	0
38092	548		0	0
38118	539		0	0
38119	548		0	0
38120	509		0	0
38127	548		0	0
38129	544		0	0
38134	222		1	1
38168	274		1	1
38171	548		0	0
38172	548		0	0
38173	548		0	0
38178	548		0	0
38179	548		0	0
38180	548		0	0
38181	548		0	0
38182	548		0	0
38201	548		0	0
38358	548		0	0
38359	548		0	0
38360	548		0	0
38400	486		0	0
38410	548		0	0
38411	548		0	0
38421	336		1	1

[truncated: 2 more sheets: Supplementary figure 4, Supplementary figure 5]
